# Supplementary material for: Dynamic Changes in the Global MicroRNAome and Transcriptome Identify Key Nodes Associated With Ovarian Development in Chickens
Source: Front Genet. 2018 Oct 23;9:491. doi: 10.3389/fgene.2018.00491 (PMC6206165; doi:10.3389/fgene.2018.00491)
Supplement: Supplementary file 2 [file Table_1.XLS]

## Sheet: Supplementary Information 
Dynamic changes in the global microRNAome and transcriptome reveal key factors associated with ovarian development in chickens Wenwen Wang1#, Keliang Wu2#, Meiting Jia1, Li Kang1, Shuhong Sun1, Hui Tang1* 1. College of Animal Science and Technology, Shandong Agricultural University, Tai'an 271018, P.R.China 2. College of Animal Science and Technology, China Agricultural University, Beijing 100193…
Supplementary Table S1 Overview of reads for sRNA-seq from raw data to high quality
Supplementary Table S2 Distribution of small RNAs among different categories in four stages
Supplementary Table S3 The convesred miRNAs in four development stages of ovary
Supplementary Table S4 The novel miRNAs in four development stages of ovary
Supplementary Table S5 The differential expression miRNAs between any two stages
Supplementary Table S6 Summary of sequence data generated for ovarian transcriptome
Supplementary Table S7 The DEGs with sustained increased or decreased expression
Supplementary Table S8 The differential expression mRNAs between any two stages
Supplementary Table S9 The significantly enriched GO terms and KEGG pathways for intersection genes
Supplementary Table S10 Enriched miRNAs and their potential target-DEGs along with their associated gene ontology terms
Supplementary Table S11 Network topological parameters
Supplementary Table S12 Primers used for real-time PCR

## Sheet: Supplementary Table S1
Supplementary Table S1 Overview of reads for sRNA-seq from raw data to high quality
S_A				S_B
Type	Count	Percent(%)		Type	Count	Percent(%)
Raw reads	8275891	100%		Raw reads	7091297	100%
N% > 10%	21	0		N% > 10%	20	0
low quality	2702	0.0003		low quality	1460	0.0002
5' adapter contaminants	577	0.0001		5' adapter contaminants	745	0.0001
3' adapter null or insert null	106904	0.0129		3' adapter null or insert null	156226	0.022
polyA/T/G/C	9106	0.0011		polyA/T/G/C	6434	0.0009
clean reads	8156581	0.9856		clean reads	6926412	0.9767
S_C				S_D
Type	Count	Percent(%)		Type	Count	Percent(%)
Raw reads	9022100	100%		Raw reads	10724020	100%
N% > 10%	26	0		N% > 10%	4	0
low quality	3514	0.0004		low quality	7671	0.0007
5' adapter contaminants	583	0.0001		5' adapter contaminants	2743	0.0003
3' adapter null or insert null	102384	0.0113		3' adapter null or insert null	189180	0.0176
polyA/T/G/C	9422	0.001		polyA/T/G/C	14373	0.0013
clean reads	8906171	0.9872		clean reads	10510049	0.98

## Sheet: Supplementary Table S2
Supplementary Table S2 Distribution of small RNAs among different categories in four stages
Category	S_A	S_A (percent)	S_B	S_B (percent)	S_C	S_C (percent)	S_D	S_D (percent)
total	4315022	1	3791299	1	4611533	1	4846751	1
known_miRNA	3181902	0.7374	2751006	0.7256	3107415	0.6738	1459649	0.3012
rRNA	101690	0.0236	103444	0.0273	112108	0.0243	761078	0.157
tRNA	31317	0.0073	18038	0.0048	27822	0.006	70772	0.0146
snRNA	2255	0.0005	1630	0.0004	1964	0.0004	12547	0.0026
snoRNA	24296	0.0056	17331	0.0046	18433	0.004	16465	0.0034
repeat	250282	0.058	194514	0.0513	422268	0.0916	52688	0.0109
novel_miRNA	435	0.0001	299	0.0001	395	0.0001	176	0
exon:+	342888	0.0795	334938	0.0883	483012	0.1047	678275	0.1399
exon:-	9183	0.0021	7058	0.0019	9362	0.002	3360	0.0007
intron:+	68144	0.0158	72999	0.0193	75063	0.0163	88586	0.0183
intron:-	9966	0.0023	10101	0.0027	11912	0.0026	40511	0.0084
other	292664	0.0678	279941	0.0738	341779	0.0741	1662644	0.343

## Sheet: Supplementary Table S3
Supplementary Table S3 The convesred miRNAs in four development stages of ovary
miR_name	S_A	S_B	S_C	S_D	Mature miRNA sequence
gga-let-7a-2-3p	35	31	62	16	CUGUACAACCUCCUAGCUUUCC
gga-let-7a-3p	268	221	294	253	CUAUACAAUCUACUGUCUUUCC
gga-let-7a-5p	65789	62704	58377	38130	UGAGGUAGUAGGUUGUAUAGUU
gga-let-7b	19877	18769	16909	15098	UGAGGUAGUAGGUUGUGUGGUU
gga-let-7c-3p	28	39	55	23	CUGUACAACCUUCUAGCUUUCC
gga-let-7c-5p	20253	20272	16855	10681	UGAGGUAGUAGGUUGUAUGGUU
gga-let-7d	186	138	162	156	AGAGGUAGUGGGUUGCAUAGU
gga-let-7f-3p	19	19	29	9	CUAUACAAUCUAUUGCCUUCCC
gga-let-7f-5p	54021	56242	55978	34891	UGAGGUAGUAGAUUGUAUAGUU
gga-let-7g-3p	13	17	15	1	CUGUACAGGCCACUGCCUUGCC
gga-let-7g-5p	73432	69242	63486	25312	UGAGGUAGUAGUUUGUACAGU
gga-let-7i	40027	34070	34833	27850	UGAGGUAGUAGUUUGUGCUGU
gga-let-7j-3p	251	239	259	147	CUAUACAGUCUAUUGCCUUCCU
gga-let-7k-5p	13026	16160	16518	8445	UGAGGUAGUAGAUUGAAUAGUU
gga-miR-100-3p	2	2	3	1	AAGCUUGUAUCUAUAGGUAUG
gga-miR-100-5p	144884	118688	184556	60792	AACCCGUAGAUCCGAACUUGUG
gga-miR-101-1-5p	9	16	14	1	UCGGUUAUCAUGGUACCGGUGCU
gga-miR-101-2-5p	31	23	12	5	UCAGUUAUCACAGUGCUGAUGCU
gga-miR-101-3p	113093	107602	84419	24046	GUACAGUACUGUGAUAACUGAA
gga-miR-103-2-5p	0	0	4	1	AGCUUCUUUACAGUGCUGCCUUG
gga-miR-103-3p	25048	26612	19766	11498	AGCAGCAUUGUACAGGGCUAUGA
gga-miR-106-3p	353	232	315	208	ACUGCAGUAUAAGCACUUCUGG
gga-miR-106-5p	2465	1629	2184	1914	AAAAGUGCUUACAGUGCAGGUA
gga-miR-107-3p	2754	2642	2289	1005	AGCAGCAUUGUACAGGGCUAUCA
gga-miR-107-5p	1	0	0	0	AGCUUCUUUACAGUGUUGCCUUG
gga-miR-10a-3p	1069	1115	1005	955	AAAUUCGUAUCUAGGGGAAUA
gga-miR-10a-5p	126423	108957	154275	98019	UACCCUGUAGAUCCGAAUUUGU
gga-miR-10b-3p	15	11	12	5	AGAUUCGAUUCUAGGGGAAUA
gga-miR-10b-5p	5086	4370	5312	1819	UACCCUGUAGAACCGAAUUUGU
gga-miR-122-3p	21	2	6	5	AACGCCAUUAUCACACUAAAUA
gga-miR-122-5p	2761	293	519	412	UGGAGUGUGACAAUGGUGUUUGU
gga-miR-124a-3p	29	10	9	1	UUAAGGCACGCGGUGAAUGCCA
gga-miR-124c-3p	2	3	2	0	UCAAGGUCCGCUGUGAACACGG
gga-miR-124c-5p	22	6	4	0	CAUUCACCGCGUGCCUUAAUU
gga-miR-125b-3p	2931	2469	2571	1322	ACAAGUCAGGCUCUUGGGACCU
gga-miR-125b-5p	98218	79792	98898	23752	UCCCUGAGACCCUAACUUGUGA
gga-miR-126-3p	77505	89646	68632	37128	UCGUACCGUGAGUAAUAAUGCGC
gga-miR-126-5p	4798	5499	7250	2704	CAUUAUUACUUUUGGUACGCG
gga-miR-128-1-5p	43	41	46	18	CGGGGCCGUAACACUGUCUGAGA
gga-miR-128-2-5p	2	2	0	1	GGGGGCCGUUACACUGUAAGAGA
gga-miR-128-3p	24040	20479	23054	8105	UCACAGUGAACCGGUCUCUUU
gga-miR-1306-3p	52	53	51	34	UGGACGUUGGCUCUGGUGGUGAU
gga-miR-1306-5p	20	15	25	27	ACCACCUCCCCUGCAAACGUCCAGU
gga-miR-130a-3p	146	133	95	28	CAGUGCAAUAUUAAAAGGGCAU
gga-miR-130a-5p	20	9	15	3	GCCCUUUUUCUGUUGUACUACU
gga-miR-130b-3p	1864	1333	1597	599	CAGUGCAAUAAUGAAAGGGCGU
gga-miR-130b-5p	227	144	239	71	CCUCUUUCCCUGUUGCACUACU
gga-miR-130c-3p	482	499	395	137	CAGUGCAAUGUUAAAAGGGCAU
gga-miR-130c-5p	13	13	14	4	GCCCUUUUUAUGUUGUACUACU
gga-miR-1329-3p	28	25	37	9	CCUCGUAGCUUGAUCACGAUAU
gga-miR-1329-5p	199	256	223	88	UACAGUGAUCACGUUACGAUGG
gga-miR-133a-3p	894	729	2121	1222	UUGGUCCCCUUCAACCAGCUGU
gga-miR-133a-5p	33	26	46	41	AGCUGGUAAAAUGGAACCAAAUC
gga-miR-133b	21	9	42	31	UUGGUCCCCUUCAACCAGCUA
gga-miR-133c-3p	148	128	431	263	UUGGUCCCCUUCAACCAGCUGC
gga-miR-133c-5p	1	0	0	0	GCUGGUAAAAAGGAACCAGAUC
gga-miR-135a-1-3p	2	1	0	0	AUAUAGGGAUUGAAGCCGUGCA
gga-miR-135a-2-3p	27	27	15	0	AUGUAGGGAUGGAAGCCAUGAA
gga-miR-135a-3-3p	7	3	2	0	AUGUAGGGCGAAAAGCCAUGGG
gga-miR-135a-5p	1003	515	372	22	UAUGGCUUUUUAUUCCUAUGUGA
gga-miR-137-3p	196	57	81	4	UAUUGCUUAAGAAUACGCGUAG
gga-miR-137-5p	1	1	2	0	ACGGGUAUUCUUGGGUGGAUAAUA
gga-miR-138-1-3p	116	63	93	18	UACUUCACAACACCAGGGUG
gga-miR-138-2-3p	15	12	27	15	UAUUUCACUACACCAGGGUU
gga-miR-138-5p	45	53	45	14	AGCUGGUGUUGUGAAUC
gga-miR-1397-5p	2	1	3	0	UGCAUUGCGACGGGUUAUAUCA
gga-miR-140-3p	18348	11703	11807	6259	CCACAGGGUAGAACCACGGAC
gga-miR-140-5p	3001	2512	2030	909	AGUGGUUUUACCCUAUGGUAG
gga-miR-1416-3p	1	0	3	3	ACAAUUGUAUGAGUUGAGUACA
gga-miR-1416-5p	265	235	383	212	UCCUUAACUCAUGCCGCUGUG
gga-miR-142-3p	735	500	471	244	UGUAGUGUUUCCUACUUUAUGG
gga-miR-142-5p	1775	1173	1069	415	CCCAUAAAGUAGAAAGCACUAC
gga-miR-1434	16	14	11	20	GUGCGUGAUGAUGGAAAAUU
gga-miR-144-3p	558	330	193	91	CUACAGUAUAGAUGAUGUACUC
gga-miR-144-5p	479	190	193	119	GGAUAUCAUCAUAUACUGUAAG
gga-miR-1451-3p	24	21	25	7	CGUAACUCGCUGCUGUGAGAGGC
gga-miR-1451-5p	470	420	431	208	UCGCACAGGAGCAAGUUACCGC
gga-miR-1452	0	1	0	0	UUGAGAUAAGACAGAGGAUAUU
gga-miR-1453	5	4	4	1	UGGGCAGCCUCUCAGUGAGCUCU
gga-miR-1454	620	419	356	220	GUACAAUGAUGAGACUUUGGCUCC
gga-miR-1456-5p	11	5	10	8	GAAAGGACGGAGGCGGCCCGCGC
gga-miR-1457	0	1	0	0	CACUACAGGCUGCAAAAGGGUU
gga-miR-1458	1	3	0	0	UUCCUGUGAUGCUCAUGAGAA
gga-miR-1467-3p	0	2	5	4	UCACACCAGAGUAACUGGGAUC
gga-miR-1467-5p	0	0	3	3	UCUCAGCUACAUCGGUGUAAAUC
gga-miR-146a-3p	169	147	158	57	ACCCAUGGGGCUCAGUUCUUCAG
gga-miR-146a-5p	2337	2499	1895	1334	UGAGAACUGAAUUCCAUGGGUU
gga-miR-146b-3p	483	414	552	285	CCCUAUGGAUUCAGUUCUGC
gga-miR-146b-5p	17456	20058	27701	14036	UGAGAACUGAAUUCCAUAGGCG
gga-miR-146c-3p	378	233	334	104	AGUCCAUGGUAUUCAGUUCUCU
gga-miR-146c-5p	32299	27468	25658	14270	UGAGAACUGAAUUCCAUGGACUG
gga-miR-147	37	18	27	29	GUGUGCGGAAAUGCUUCUGC
gga-miR-148a-3p	335346	288233	390047	166812	UCAGUGCACUACAGAACUUUGU
gga-miR-148a-5p	103	110	118	128	AAAGUUCUGUGACACUCAGACU
gga-miR-153-3p	241	215	143	22	UUGCAUAGUCACAAAAGUGA
gga-miR-153-5p	4	7	4	0	UCAUUUUUGUGAUGUUGCAGCU
gga-miR-155	276	109	133	45	UUAAUGCUAAUCGUGAUAGGGG
gga-miR-1550-3p	1	0	1	0	CUUCACUUACACUGCUCACUGGU
gga-miR-1551-5p	0	3	5	0	CUAGCAGCAAAAAGAACUUCAGA
gga-miR-1557	1	0	0	2	CCCGUCGGCUGAGCGGCUGC
gga-miR-1559-3p	0	0	0	2	AGUUACAUGUAUGCAUCGAGCA
gga-miR-1559-5p	709	644	732	705	UUCGAUGCUUGUAUGCUACUCC
gga-miR-1560-3p	5	9	16	4	GCAUCUCUGGACGCGCUCGUUC
gga-miR-1560-5p	1	0	0	0	GCGGCGCGAGCAGAGAGGCGCU
gga-miR-1561	0	0	0	1	GCCGGGUUUGCGGCCGCUUUU
gga-miR-1563	7	3	5	4	GCACAUGAUGAGGAAGCACUGAAA
gga-miR-1569	3	5	7	2	UGUUUGGGACGUUGCUCUGCAG
gga-miR-1572	0	1	0	0	GAACCUGACACACGGGCCUGC
gga-miR-1574-3p	0	1	0	0	ACAGGAGGAUGUCAGGAAGCUU
gga-miR-1578	0	1	0	0	UGUGCCGUUCUGACACAGCUCU
gga-miR-1579	0	0	0	1	CGUGGCGGGAAGGGAUGGGCG
gga-miR-1590	7	0	2	1	AGGGACAAAUUGCUCUCUGGAAG
gga-miR-1595-3p	1	0	0	0	UAGCCCCGCUGUCCUACUGCUG
gga-miR-1597-3p	1	1	0	0	UGAGGAGCUCUGCAAGCAUGCA
gga-miR-1597-5p	2	1	0	0	AUGUUUACAGGGCUCUUCAUU
gga-miR-15a	659	592	484	364	UAGCAGCACAUAAUGGUUUGU
gga-miR-15b-3p	8	5	7	9	GAAUCAUUAUUUGCUGCUUUA
gga-miR-15b-5p	296	180	130	130	UAGCAGCACAUCAUGGUUUGCA
gga-miR-15c-3p	1	2	3	3	CAGACCAUUCUGGGCUGCCUCA
gga-miR-15c-5p	539	382	324	288	UAGCAGCACAUCAUGGUUUGUA
gga-miR-1602	0	0	0	1	UGGGCUCUGCAUCACCCCAUGG
gga-miR-1604	1	0	1	2	UGGGCCCAGGGCUGUGCUGGAGA
gga-miR-1608	1	1	0	0	UGGGACAGUGGCUGCGCCCUCU
gga-miR-1610	1	0	0	0	UGGCUUGUGGUGGAACGGGCG
gga-miR-1613	0	0	1	0	UACAUGCGUAUAUUCUGGCAG
gga-miR-16-1-3p	22	26	34	47	CCAGUAUUAACUGUGCUGCUGAA
gga-miR-1618-3p	0	1	1	0	GAGCCCGGAGCCAGGCUGCUGU
gga-miR-1618-5p	1	0	0	0	UGCAUCCUGGCUCCUGGCGUCC
gga-miR-1619	0	0	3	0	AGAAUUCAUAGCAAUACGGACU
gga-miR-1623	0	1	0	0	GCAGGCACAGACAGGCAGUA
gga-miR-16-2-3p	20	15	11	14	CCAAUAUUAUUGUGCUGCUUAA
gga-miR-1625-5p	0	4	4	4	UGGACCAGGGCUCUUCCUGCUGGCU
gga-miR-1626-3p	0	0	2	0	UCUGGAAGUUGCCCUGGACGUG
gga-miR-1628	1	0	1	0	AAGAGCUCUUCCUGUUGUGACC
gga-miR-1631	2	0	2	1	AAACUGGCGACGUGGGACGGUC
gga-miR-1635	11	3	9	3	UGCCCAGGCUGUGCUGUGCUCUGGG
gga-miR-1641	2	2	0	1	UGAGGAUUAAUGACUGUCUGGG
gga-miR-1643-5p	0	1	0	0	UCUUAUCACGAGGAGCACUUUU
gga-miR-1649-3p	0	0	0	1	CUCCGUGCACUCUGCAGGCA
gga-miR-1649-5p	3	0	2	0	UCCUGCAGAAGGUGCGGCUG
gga-miR-1651-3p	2	6	4	0	UUGCUUUUGUUGGCCUCUGCUG
gga-miR-1655-3p	2	1	0	1	AUUUACCCAUGGUGGGCUGAUA
gga-miR-1655-5p	0	2	4	3	UCAGCUGGUCUUGGGUAAAUGC
gga-miR-16-5p	5768	5185	5220	4542	UAGCAGCACGUAAAUAUUGGUG
gga-miR-1661	0	0	0	1	UAGCAGAUGUUUAGGAAUGUGCCU
gga-miR-1662	111	229	179	42	UUGACAUCAUCAUACUUGGGAU
gga-miR-1663-3p	7	8	7	3	UGGCAUCCAGAACAGCGGUAC
gga-miR-1663-5p	1	1	1	0	UACCACUGUCCUGGGUGCCU
gga-miR-1664-3p	0	0	1	0	UCUGUGACCUCAUUUACCUCC
gga-miR-1665	1	0	0	0	UAAGGCCCAGGAGCGCUGCAGC
gga-miR-1666	0	2	3	0	UAACGCCACGGGGCUGAGGCUG
gga-miR-1668-3p	3	1	1	0	UGCUGUGUCCUCACUCACCUU
gga-miR-1668-5p	0	0	0	1	GUGGGCUGGGAGCACAGGCACU
gga-miR-1671	1	0	0	0	GUGAGGACUGUUGAGUGGCCAAA
gga-miR-1674	1	0	1	1	GGGCUAUGAUGCUGGAUUUUCUGAG
gga-miR-1677-3p	778	753	716	1152	UGACUUCAGUAGGAGCAGGAUU
gga-miR-1677-5p	25	18	25	24	UCCUGCACCGCUGAAGUCAAU
gga-miR-1680-5p	0	0	0	2	UUCCUCCUGGGUACAACUCUGC
gga-miR-1682	0	7	2	2	UGGGUCAGAUGGAGCUGAGGG
gga-miR-1683	0	0	1	1	UCUGGGACAGUCACAGCAUCUUU
gga-miR-1684a-3p	12	0	8	19	AAGUAUGAGGAAAUGGAGCUCU
gga-miR-1684a-5p	2	1	2	0	AGCUCUGCUUCCUCAUACAUAC
gga-miR-1684b-3p	31	32	33	31	AAGUAUGAGGAAAUGGAGAUCU
gga-miR-1685-3p	0	0	1	1	ACAGUAAUGGUAUGAACUCAGA
gga-miR-1685-5p	1	0	2	0	UGGAGUCACUACCAGUGCUGUG
gga-miR-1689-3p	0	1	0	0	CCGGUGACUGGAAGCAGCGUUGA
gga-miR-1689-5p	0	0	0	1	UCUCUGCUUACAGUGUCUGGGG
gga-miR-1690-5p	1	2	1	0	UCCAGAGGCAAAGGAGCACUGCU
gga-miR-1696	0	2	0	0	CUGCUGUGAUGUGAGCUGAGCAUC
gga-miR-1698	0	0	1	0	CGAGGCUGCGGCAAUCCCUGCG
gga-miR-16c-3p	0	0	1	1	CCAGUAUUGCAUUGCUGCUUUA
gga-miR-16c-5p	6958	6022	5786	4201	UAGCAGCACGUAAAUACUGGAG
gga-miR-1703-5p	0	3	0	4	AGAGGCUGUAGGUCCCGUGCUUU
gga-miR-1706	0	1	0	1	UGUGGAGGUGGGAUGAGGUUCC
gga-miR-1707	6	7	4	2	UUUGAGCGGGAUCUGUUAUCGUG
gga-miR-1708	1	3	2	1	UGGGGUGUGGAAUGAAUCCUU
gga-miR-1710	1	1	0	0	UCAUCUGCUGCAUAACCAUCCA
gga-miR-1712-3p	1	0	1	5	UUCAGUUAUCAGUGGAGUUUGG
gga-miR-1715-5p	0	0	0	1	AGGAUCAGUAGAAGUCAGCUGUGC
gga-miR-1716	3	0	1	2	AGCGGGGCGGCUGUGAGCUGAGCU
gga-miR-1717	1	0	2	0	ACUCUCUAACCUGACAGAAAACU
gga-miR-1720-3p	9	0	2	1	AAGCAACGAGAGGUCGGUCUGA
gga-miR-1720-5p	101	8	10	5	UGAUCACCUCGGACGUUGCUUU
gga-miR-1723	0	0	1	0	UGGGAGCGGAAUGUGCAGCCUCA
gga-miR-1724	1	0	1	2	UGCUGAGCGUUGGCUGCGCUGCG
gga-miR-1727	1	0	1	1	AAGCUGCUCUAAUGAACUGAAGG
gga-miR-1728-3p	1	4	1	1	AGGCUUCUGUAGAUCAGCCAGC
gga-miR-1728-5p	3	1	2	1	UGGUUGAUCCAUUGGAAGACUGA
gga-miR-1729-3p	35	37	34	29	CUACUCGGUGAGUAAGGAUAGC
gga-miR-1729-5p	583	453	376	222	AUCCCUUACUCACAUGAGUAGUC
gga-miR-1731-5p	5	3	5	1	ACUUGACUGCAGGCACUGCUGCU
gga-miR-1732	0	1	0	0	CACCGUGCUGCUGUCGGGCUG
gga-miR-1734	0	1	1	1	AUAUGCCCCAAUGUAUAAGCU
gga-miR-1736-3p	2	5	0	3	AGCACCUUCGGAACUGUCCUCA
gga-miR-1736-5p	0	2	0	0	AGGGCAAUUCCUGAUAGGUGCU
gga-miR-1737	6	1	1	0	CAGCACUGCUGCGCUCGGUG
gga-miR-1739	0	0	0	1	CACAGGACAGGUAGCCAGGCUGG
gga-miR-17-3p	105	84	82	29	ACUGCAGUGAAGGCACUUGU
gga-miR-1743	0	1	0	0	UGGAAUGCAGCAAUUAUCACCU
gga-miR-1744-3p	19	13	18	5	ACUUCAACAGGAGCAAGACUGA
gga-miR-1747-3p	0	0	1	0	CCUGAAUCCCUUCAAGUGGACA
gga-miR-1747-5p	5	20	22	24	UGCACUUGAAUGGAGUUCUGGG
gga-miR-1751-5p	0	0	1	0	UGAGCUGCUCUGUUCCUGCAUCC
gga-miR-1754-5p	1	0	4	2	UCGUGCUGGAGCUGUUCUGG
gga-miR-1756a	1	2	1	2	UCCAGUGAUUCACACCAGCUGU
gga-miR-1759-3p	1	3	3	0	GCCUCCUCUCCCAUCCUCUCCUUCU
gga-miR-1759-5p	11	6	2	1	UAGGGUAGGAGGAGAGAGGUGU
gga-miR-17-5p	7850	7647	6684	3492	CAAAGUGCUUACAGUGCAGGUAGU
gga-miR-1760	0	0	1	0	UACCUCCUGUCUGACUGAUUUAU
gga-miR-1764-5p	1	0	0	0	GCUCAGGCAGCAGGAGGCUUG
gga-miR-1769-3p	49	44	13	13	AGUGUGAAAUCUGCCUGAAAGUC
gga-miR-1769-5p	19	19	6	1	CUUCAGGCUUUUCUCACACCUG
gga-miR-1771	0	0	1	0	CUCCAAGGCUGUUUCCUCUGA
gga-miR-1772-5p	1	1	0	0	CGCUGCCAGCGGAGAACGAGUU
gga-miR-1774	2	0	1	0	CCCCUGCUGAGGUUCUGCUUC
gga-miR-1779	9	19	10	4	AGACGUGGACUGGAACACCUGAG
gga-miR-1781-3p	42	32	25	19	UUUAAAUCAUGCAGCUGUUGA
gga-miR-1781-5p	2	0	1	1	AACAGCUGAGUGAUUUAAAGCA
gga-miR-1782	4	3	6	3	ACAUUCAUUGGAGCAGGGACA
gga-miR-1784-5p	1	1	2	1	UUCUGCUCUUAUUGAAAUCAGU
gga-miR-1786	18	28	30	14	AUUCUUUUCUGCUGUGUUACU
gga-miR-1788-5p	1	0	1	0	GGCUUGUUUUCCGUUGCCUGCG
gga-miR-1792	0	1	0	0	GCGAUAGCUCAGGAACACUGCAG
gga-miR-1798-3p	1	1	2	0	UGGUUUUCAGAAGUGUAGCGUU
gga-miR-1799	0	1	0	0	UGAAGUGAUGAUGCCUGAUUA
gga-miR-1800	3	1	1	1	ACUACGUGAUGCGAUCUGAUG
gga-miR-1805-3p	214	118	65	40	UGUAUUGGAACACUACAGCUC
gga-miR-1805-5p	8	6	4	1	GAGUUGUAGUCUUUCAAACAGA
gga-miR-1807	1	0	0	0	GCAGAAUGAGGCUAGAGCUGAG
gga-miR-1808	0	1	0	1	UUUGUUGGGAAUGAAUACAUAUU
gga-miR-1812-5p	3	1	0	1	AUAUAUACUGUAUACUGUGUCA
gga-miR-1813	0	0	1	1	UUCUGUGGCUGCAAGGAGAG
gga-miR-181a-3p	234	196	186	155	ACCAUCGACCGUUGAUUGUACC
gga-miR-181a-5p	19968	17490	25224	8382	AACAUUCAACGCUGUCGGUGAGU
gga-miR-181b-1-3p	26	16	19	18	UCACUGAACAAUGAAUGCAAC
gga-miR-181b-2-3p	10	16	16	14	UCACUGAUCAAUGAAUGCAAA
gga-miR-181b-5p	3407	2773	3125	1902	AACAUUCAUUGCUGUCGGUGGG
gga-miR-183	161	61	73	49	UAUGGCACUGGUAGAAUUCACUG
gga-miR-184-3p	82	62	100	32	UGGACGGAGAACUGAUAAGGGU
gga-miR-187-3p	92	88	66	16	UCGUGUCUUGUGUUGCAGCC
gga-miR-187-5p	1	7	2	1	GGCUACAACACAGGACAUGGGA
gga-miR-18a-3p	11	16	23	3	ACUGCCCUAAGUGCUCCUUCUG
gga-miR-18a-5p	356	397	243	203	UAAGGUGCAUCUAGUGCAGAUA
gga-miR-18b-3p	3	5	10	2	UACUGCCCUAAAUGCUCCUUCUGGC
gga-miR-18b-5p	51	38	55	40	UAAGGUGCAUCUAGUGCAGUUA
gga-miR-190-3p	25	29	9	5	CUAUAUAUCAAACAUAUUCCU
gga-miR-190-5p	141	131	180	77	UGAUAUGUUUGAUAUAUUAGGU
gga-miR-193b-3p	457	192	209	231	AACUGGCCCACAAAGUCCCGCUUU
gga-miR-193b-5p	1	0	1	0	CGGGGUUUUGGGGGCGAGAUGA
gga-miR-194	36	70	60	56	UGUAACAGCAACUCCAUGUGGA
gga-miR-196-1-3p	60	30	58	40	CAAGAACAUCAAACUACCUGAU
gga-miR-196-2-3p	3	1	2	2	CUACAGCACGAAACUGCCUUAA
gga-miR-196-5p	713	570	709	632	UAGGUAGUUUCAUGUUGUUGG
gga-miR-199-3p	114465	100521	110501	69929	UACAGUAGUCUGCACAUUGG
gga-miR-199-5p	66863	53465	55125	38190	CCCAGUGUUCAGACUACCUGUUC
gga-miR-19a-3p	723	603	547	221	UGUGCAAAUCUAUGCAAAACUGA
gga-miR-19b-3p	1934	1458	1371	653	UGUGCAAAUCCAUGCAAAACUGA
gga-miR-19b-5p	2	2	3	0	AGUUUUGCAGGUUUGCAUCCAGC
gga-miR-1a-3p	6772	8118	10266	11371	UGGAAUGUAAAGAAGUAUGUA
gga-miR-1b-3p	822	1045	3658	3184	UGGAAUGUUAAGAAGUAUGUA
gga-miR-1b-5p	1	1	4	0	ACAUACUUCUUCAUAUGCCCAUA
gga-miR-200a-3p	9404	8673	6316	810	UAACACUGUCUGGUAACGAUGU
gga-miR-200a-5p	74	60	54	4	CAUCUUACUAGACAGUGCUGGA
gga-miR-200b-3p	3358	3118	1836	540	UAAUACUGCCUGGUAAUGAUGAU
gga-miR-200b-5p	18	17	13	3	UCUUACUGGGCAGCAUUGGA
gga-miR-202-3p	757	881	751	252	AGAGGCAUAGAGCAUGGGAAAA
gga-miR-202-5p	115394	106454	111509	15235	UUUCCUAUGCAUAUACUUCUUU
gga-miR-203	137	167	167	120	GUGAAAUGUUUAGGACCACUUG
gga-miR-204	2820	1964	2440	192	UUCCCUUUGUCAUCCUAUGCCU
gga-miR-205a	310	261	368	272	UCCUUCAUUCCACCGGAGUCUG
gga-miR-205b	11	1	6	2	CCCUUCAUUCCACCGGAAUCUG
gga-miR-206	0	1	0	3	UGGAAUGUAAGGAAGUGUGUGG
gga-miR-20a-3p	8	5	5	2	AAUCUACUGCAUUAUAAGCACUUAAAGU
gga-miR-20a-5p	27887	25020	22596	11722	UAAAGUGCUUAUAGUGCAGGUAG
gga-miR-20b-3p	28	25	19	8	ACUGUAAUGUGGGCACUUACAG
gga-miR-20b-5p	2776	2018	2412	2285	CAAAGUGCUCAUAGUGCAGGUAG
gga-miR-2128	1	0	0	0	UGCAGUGACGUCUCUUCCCC
gga-miR-2130	1	0	2	1	UCCCAGUGGAGCUCUGCAAGGAC
gga-miR-2131-3p	17	20	19	18	CUGUUACUGUUCUUCUGAUGG
gga-miR-2131-5p	96	91	85	45	AUGCAGAAGUGCACGGAAACAGCU
gga-miR-21-3p	73	64	72	77	CAACAACAGUCGGUAGGCUGUC
gga-miR-214	3999	3012	4163	2420	ACAGCAGGCACAGACAGGCAG
gga-miR-215-3p	0	1	1	1	CCUGUCAUUUCUAUAGGCCAAUA
gga-miR-215-5p	241	650	451	414	AUGACCUAUGAAUUGACAGAC
gga-miR-21-5p	199836	154075	250163	317179	UAGCUUAUCAGACUGAUGUUGA
gga-miR-216a	34	4	4	0	UAAUCUCAGCUGGCAACUGUG
gga-miR-216b	70	11	8	0	AAAUCUCUGCAGGCAAAUGUGA
gga-miR-216c	1	0	0	0	AUCUCUACAGGUAAUUGUGAGA
gga-miR-217-3p	0	1	0	0	CCAUCAGUUCCUAAUGCAUUGCC
gga-miR-217-5p	768	72	38	4	UACUGCAUCAGGAACUGAUUGGAU
gga-miR-218-5p	32896	18865	18885	5292	UUGUGCUUGAUCUAACCAUGU
gga-miR-2188-3p	7	6	12	4	GAUAUAUGUGGUCAGACCUAUC
gga-miR-2188-5p	3082	1357	904	1083	AAGGUCCAACCUCACAUGUCCU
gga-miR-219a	510	547	558	316	UGAUUGUCCAAACGCAAUUCU
gga-miR-219b	510	547	558	316	CACAAGAAUUGCGUUUGGACAA
gga-miR-221-3p	4406	3042	3326	2246	AGCUACAUUGUCUGCUGGGUUUC
gga-miR-221-5p	931	736	862	559	AACCUGGCAUACAAUGUAGAUUUCUGU
gga-miR-222a	2522	1479	2138	1463	AGCUACAUCUGGCUACUGGGUCUC
gga-miR-222b-3p	16	8	12	8	AGCUACAUCUGAUUACUGGGUCAC
gga-miR-222b-5p	8	4	7	3	UGCUCAGUAGUCAGUGUAGGAUCUGU
gga-miR-223	768	651	716	373	UGUCAGUUUGUCAAAUACCCC
gga-miR-22-3p	40601	38242	41959	13310	AAGCUGCCAGUUGAAGAACUGU
gga-miR-22-5p	331	284	235	141	AGUUCUUCAGUGGCAAGCUUUA
gga-miR-23b-3p	807	634	621	478	AUCACAUUGCCAGGGAUUACC
gga-miR-23b-5p	0	1	3	2	GGGUUCCUGGCAUGAUGAUUU
gga-miR-24-3p	4725	4186	4780	3365	UGGCUCAGUUCAGCAGGAACAG
gga-miR-24-5p	9	18	20	7	GUGCCUACUGAGCUGAUAUCAGU
gga-miR-26a-3p	76	54	61	24	CCUAUUCUUGGUUACUUGCACU
gga-miR-26a-5p	323887	276440	292317	77867	UUCAAGUAAUCCAGGAUAGGC
gga-miR-27b-3p	10806	8979	9738	6191	UUCACAGUGGCUAAGUUCUGC
gga-miR-27b-5p	21	18	25	22	AGAGCUUAGCUGAUUGGUGAACA
gga-miR-2954	2215	1566	2187	617	CAUCCCCAUUCCACUCCUAGCA
gga-miR-29a-3p	1183	1246	1178	167	UAGCACCAUUUGAAAUCGGUU
gga-miR-29a-5p	22	15	17	1	CUGAUUUCUUUUGGUGUUCAGA
gga-miR-29b-1-5p	11	14	8	6	AGCUGGUUUCAUAUGGUGGUUUAGA
gga-miR-29b-2-5p	21	9	10	1	AGCUGGUUUCACAUGGUGGCUUAGA
gga-miR-29b-3p	740	730	666	104	UAGCACCAUUUGAAAUCAGUGUU
gga-miR-29c-3p	1183	1246	1178	167	UAGCACCAUUUGAAAUCGGU
gga-miR-29c-5p	1	3	1	3	CCGAUUUCUCUUGGUGUUCAG
gga-miR-301a-3p	29	13	11	10	CAGUGCAAUAAUAUUGUCAAAGCAU
gga-miR-301a-5p	31	16	29	8	UCUGACAAUGUUGCACUACU
gga-miR-301b-3p	57	68	48	45	CAGUGCAAUAGUAUUGUCAAAGCAU
gga-miR-301b-5p	96	104	130	70	GCUCUGACUUUAUUGCACUACU
gga-miR-302b-3p	1	0	1	0	UAAGUGCUUCCAUGUUUUAGUAG
gga-miR-302b-5p	1	0	0	0	ACUUUAACAUGGAGGUGCUUUCU
gga-miR-302d	1	0	1	0	UAAGUGCUUCCAUGUUUUAGUUG
gga-miR-3064-3p	1	0	2	1	UUGCCACACUGCAACACUUUACA
gga-miR-3064-5p	0	0	1	1	UGGCUGUUGUGGUGUGCAAAA
gga-miR-30a-3p	1470	1085	1068	351	CUUUCAGUCGGAUGUUUGCAGC
gga-miR-30a-5p	58294	53263	45791	20876	UGUAAACAUCCUCGACUGGAAG
gga-miR-30b-3p	3	4	5	4	CUGGGGGGUGGAUGUUUACUUC
gga-miR-30b-5p	3576	3004	3266	952	UGUAAACAUCCUACACUCAGCU
gga-miR-30c-1-3p	2522	2728	2293	690	UGGGAGAGGAUUGUUUACGCC
gga-miR-30c-2-3p	967	662	681	303	UGGGAGAAGGCUGUUUACUCU
gga-miR-30c-5p	46293	40218	50316	10554	UGUAAACAUCCUACACUCUCAGCU
gga-miR-30d	36691	34628	30901	13099	UGUAAACAUCCCCGACUGGAAG
gga-miR-30e-3p	2948	2714	2882	585	UUUCAGUCGGAUGUUUACAGC
gga-miR-30e-5p	48054	46128	36376	11745	UGUAAACAUCCUUGACUGG
gga-miR-31-3p	202	185	166	39	UGCUAUGCCAACAUAUUGUCAUC
gga-miR-31-5p	27893	23102	19108	4506	AGGCAAGAUGUUGGCAUAGCUG
gga-miR-32-3p	275	263	215	53	AAUUUAGUGUGUGCGAUACU
gga-miR-32-5p	3393	2843	2191	622	UAUUGCACAUUACUAAGUUGC
gga-miR-33-3p	29	18	27	9	AAUGUUCCUGCAGUGCAGUA
gga-miR-33-5p	152	136	102	52	GUGCAUUGUAGUUGCAUUGC
gga-miR-34a-3p	1	1	0	1	CAAUCAGCAAGUAUACUGCCCUA
gga-miR-34a-5p	103	91	110	54	UGGCAGUGUCUUAGCUGGUUGUU
gga-miR-34b-3p	64	51	183	7	AAUCACUAAAUUCACUGCCAUC
gga-miR-34b-5p	1789	2016	4738	201	CAGGCAGUGUAGUUAGCUGAUUG
gga-miR-34c-3p	24	27	61	3	AAUCACUAACCACACAGCCAGG
gga-miR-34c-5p	839	854	2359	95	AGGCAGUGUAGUUAGCUGAUUGC
gga-miR-3523	14	9	11	21	CCGCGCAGUGCCUCGUCCUCGA
gga-miR-3524a	61	95	74	18	CAGAAUCGCAGAAUGGCUGAGG
gga-miR-3525	151	179	175	48	CAGCCAUUCUGCGAUUCUGUGA
gga-miR-3527	2	0	0	0	CCUAGGGGGAGGUCUGUUGU
gga-miR-3528	1	1	0	3	CAUGCCCCAGUCGUGUUGCAGA
gga-miR-3529	118	91	88	15	AGGCAGACUGUGACUUGUUGU
gga-miR-3530-3p	0	1	0	0	CAAUGGUGUGAGCUGGGAUGG
gga-miR-3530-5p	0	0	0	2	GCUCUGCUCGCACCAUUGUGG
gga-miR-3531-3p	0	1	4	1	CCUUGCAACACAAACAGGAGACA
gga-miR-3531-5p	4	3	0	1	UCCUUGUUUGGGUUGUAAUGA
gga-miR-3532-3p	4	1	4	6	UUGGAGGCUGCAGUGUCAUGGU
gga-miR-3533	0	2	1	17	AUGAAGUGUGAUGUGGAUAU
gga-miR-3534	1	0	1	0	UGUGGGUUGACAGUGCUGAGGU
gga-miR-3535	99	80	64	105	GGAUAUGAUGACUGAUUAUCUGAAA
gga-miR-3536	6	5	2	9	CUGCAUACGAGUAGACCCUUUC
gga-miR-3538	36	28	18	40	GUUCGGUGAUGAAACCAUGGA
gga-miR-3539	8	9	15	5	CAGAGGAAGACUGAUGCUAGUU
gga-miR-3540	3	7	12	3	AUGGUGGAAGAACAAGGCCUGC
gga-miR-3594-3p	0	1	0	0	UCUGCAUCGCUGGGCUGUGUCC
gga-miR-3607-3p	0	2	1	4	CUGUAAACGCUUUCUGAUGUGCC
gga-miR-3607-5p	1	2	7	1	UACAUAUGAUGAGCUUUGCAGU
gga-miR-365-1-5p	3	1	4	0	GAGGGACUUUUGGGGGCAGAUGU
gga-miR-365-2-5p	9	7	12	6	GAGGGACUUUCAGGGGCAGCUGU
gga-miR-365-3p	211	201	245	280	UAAUGCCCCUAAAAAUCCUUAU
gga-miR-365b-5p	41	29	34	29	AGGAUUUUUAGGGGCAUUAUGA
gga-miR-375	10232	1158	1631	6	UUUGUUCGUUCGGCUCGCGUUA
gga-miR-383-5p	35	20	43	2	AGAUCAGAAGGUGAUUGUGGCU
gga-miR-429-3p	590	403	337	174	UAAUACUGUCUGGUAAUGCCGU
gga-miR-429-5p	2	0	0	2	UGUCUUACCAGGCAAAGUUAGA
gga-miR-449a	1369	2559	1816	170	UGGCAGUGUAUGUUAGCUGGU
gga-miR-449b-3p	1	0	2	0	CAGUCACUACCACACUGCCAC
gga-miR-449b-5p	60	86	78	10	AGGCAGUGUGCUGUUAGCGGCUG
gga-miR-449c-3p	56	73	89	8	CAGCUGCUCACGGCACUCCAGA
gga-miR-449c-5p	60	97	82	7	UGGCAGUGCGUGUUAGCUGGCUGU
gga-miR-451	29932	14242	9726	6383	AAACCGUUACCAUUACUGAGUUU
gga-miR-454-3p	1428	1090	1177	478	UAGUGCAAUAUUGCUUAUAGGGU
gga-miR-455-3p	2087	2261	2865	1391	UGCAGUCCAUGGGCAUAUACAC
gga-miR-455-5p	3692	3777	4015	1653	UAUGUGCCCUUGGACUACAUCG
gga-miR-456-3p	1292	1063	1075	379	CAGGCUGGUUAGAUGGUUGUCA
gga-miR-456-5p	1	0	0	0	CAGGCAUCUUCUCAGCCUACAUGUG
gga-miR-458a-3p	1858	1526	1347	117	AUAGCUCUUUGAAUGGUACUGC
gga-miR-458a-5p	1	0	0	0	AGCGCCAUUUUCAGAGCUAUA
gga-miR-458b-3p	1	0	0	0	AUAGCUCUGAAAAUGGCGCUG
gga-miR-458b-5p	1845	1521	1333	115	AGUACCAUUCAAAGAGCUAUGA
gga-miR-460a-3p	53	39	57	35	CACAGCGCAUACAAUGUGGAUU
gga-miR-460a-5p	1394	1108	1674	704	CCUGCAUUGUACACACUGUGUG
gga-miR-460b-3p	9	7	10	3	CACAGCGCAUGCAAUGUGGACAU
gga-miR-460b-5p	56	38	48	32	UCCUCAUUGUACAUGCUGUGUG
gga-miR-4732-5p	0	2	0	0	UGGAGGAGGGAGCAGGAAUAU
gga-miR-489-3p	10	7	11	6	AGUGACAUCAUAUGUACGGCUGC
gga-miR-489-5p	2	0	1	0	UGGUCGUAUGUAUGACGUCAUU
gga-miR-490-3p	10	4	1	1	CAACCUGGAGGACUCCAUGCUG
gga-miR-499-3p	7	7	4	0	AACAUCACUUUAAGUCUGUGCU
gga-miR-499-5p	1229	1700	814	122	UUAAGACUUGUAGUGAUGUUUAG
gga-miR-551-3p	3	1	4	0	GCGACCCAUACUUGGUUUCAG
gga-miR-551-5p	3	0	0	0	GAAAUCAAGGGUGGGUAAGACCU
gga-miR-6516-3p	1	4	1	8	CAUGUAUGAUACUGCACACAACG
gga-miR-6516-5p	2	8	1	2	AUGCAGUAACAGGUGUGAGCAU
gga-miR-6542-3p	1	2	1	12	ACGGGACAGUGCUGAAGACUA
gga-miR-6543-3p	0	0	1	1	GCCUCCUUUCAGGUCACU
gga-miR-6543-5p	0	0	1	0	GCUGUUACCUGAGAGAAGAUGCUG
gga-miR-6544-3p	8	8	4	1	AAGUUGUAUUUCUUUUCUGACAGU
gga-miR-6544-5p	15	23	7	8	UUCAGAAAAGGAUAUGAAUUGU
gga-miR-6546-3p	0	0	1	2	GGAGUUCAGCUGUGCUGCUGC
gga-miR-6546-5p	0	0	1	0	AGGAGCGCCUCUGAGCUCCCCU
gga-miR-6548-3p	2	0	4	0	AGAGGUGCCCCGCUGUUGCUGU
gga-miR-6549-5p	0	1	2	1	AGCCUUCUGUUGUGCAUCUGAGA
gga-miR-6550-3p	4	7	8	2	GCUCCACCCUCGGCUGCUUUGA
gga-miR-6552-3p	26	0	1	0	CAACAAGAAGUGGACAGACUG
gga-miR-6552-5p	4	0	0	0	GUCUGUCCAGGUCUUGUUGGA
gga-miR-6553-3p	0	0	1	0	AACACUACCCUGAGCUGCUCC
gga-miR-6555-3p	0	2	0	0	AAUGUGGCCUCAACAGAGCAG
gga-miR-6555-5p	0	2	0	0	GAUCUGCAGAGCCCACAACUAG
gga-miR-6557-3p	3	0	0	1	CGCGCCGAUUGUCUCCUCCGGGCAC
gga-miR-6563-5p	1	0	0	0	GUUGGUCGGUUGUGCUUAGAGA
gga-miR-6565-3p	3	0	5	3	UCUGUGCUUGUGUACUCAUAG
gga-miR-6566-5p	0	0	3	2	GAGGCCCGAUGUGUCAUUCCU
gga-miR-6568-3p	0	0	1	0	ACAACCAAGAUGGCGCCCGGGC
gga-miR-6570-5p	1	0	1	0	AGGACCCACUGGAUCUGCAUCUUC
gga-miR-6575-5p	2	1	7	5	UUGUCAGCUUGGGGAAGCUCUU
gga-miR-6577-5p	0	2	0	0	CAUCUUCUACUCUGUUUUCUUCU
gga-miR-6582-3p	13	14	21	4	CACUCUGGGUGUUUCUCUUGCAG
gga-miR-6582-5p	12	7	8	2	UUAGAGAGACACUCAUAGAG
gga-miR-6583-5p	0	1	0	1	AGAGGAGCUGGGAGGAUG
gga-miR-6585-5p	0	0	0	1	AAUCAGAACGUGCUGUGAGCU
gga-miR-6586-5p	0	0	1	1	UGCUGCCAGAUAGAAGUUCACCU
gga-miR-6590-3p	1	3	4	3	UUACUUCUGUUCCUGAUCAUCA
gga-miR-6592-3p	0	0	0	1	AGCGUCUCCCGCCUGACGGCC
gga-miR-6594-5p	0	0	2	0	UGGGGGUGGCGUGAGUUGUGG
gga-miR-6599-3p	0	0	0	1	UGACGGAUCCUGGCUCCCUCCG
gga-miR-6599-5p	1	0	0	0	AAGGGAGGCUCCGGUCCGCUCUGA
gga-miR-6604-5p	4	9	7	5	UGGCACGGUGCUAGGGAUUUCUGU
gga-miR-6606-5p	29	21	27	45	GAGGAGCGGGAGGAGCGGGA
gga-miR-6608-3p	0	1	3	3	AGCACUGCAAGAGGGAGAGAGAU
gga-miR-6609-3p	1	0	0	0	ACAGCCCCUGUGCUCUGACCGCA
gga-miR-6615-3p	9	19	30	30	UGGCACUGAUGUGUUCUCCACA
gga-miR-6615-5p	64	64	50	28	UUGGGGACACCAUCAGAACAGCCA
gga-miR-6623-3p	0	1	0	0	ACAGCUGGAGACCAUCUUUUCA
gga-miR-6631-5p	2	2	1	1	GAAGAGAAUGCUGUGGUUCUGC
gga-miR-6634-5p	13	8	12	1	UCUCAGGGUUCUGAAGGAGCUGGC
gga-miR-6641-5p	0	1	0	0	ACAGCUUUUUUAUUUCCAGUUA
gga-miR-6642-5p	1	0	1	0	UUCCCCGACGGCCGAGCGGGCC
gga-miR-6645-5p	14	4	9	0	UGGGAGGUAGCAGUGGUGGUGA
gga-miR-6648-3p	21	19	47	24	UCCGGCAUUCUGAACGCUCCU
gga-miR-6649-3p	1	0	1	1	UGCUGGCAGUGCUGUGGUAGUG
gga-miR-6649-5p	0	3	0	0	UUUAUCACAUCAAUGCCAAGCAG
gga-miR-6650-5p	0	0	0	1	AGCCAGCAGAAGAGCAACUGGGCA
gga-miR-6651-5p	2	0	1	6	ACCAGGUUGCCUAAGGAGGGG
gga-miR-6657-3p	0	0	1	1	ACAUGGUGGGAGAAGGGUGAC
gga-miR-6660-3p	32	39	38	5	UCUGACAUGGCUCUGCUCCGCAGU
gga-miR-6663-5p	1	0	1	0	AUUGCUGUGUGAGGAGUGCUG
gga-miR-6664-3p	0	0	1	0	CAGGAAUGGUGCUGGAGGCUGA
gga-miR-6666-3p	0	0	0	2	UCGGGUGAUGAGGACAGGAGGA
gga-miR-6669-3p	1	0	0	0	UUGCAGCCUGGCCGUAUCUCAG
gga-miR-6670-5p	0	0	1	0	GUGGAAUGAUGAUCUAUAUUCUGAGU
gga-miR-6675-3p	0	0	3	3	UCUCUGGACGUCACGUGUGAGG
gga-miR-6675-5p	0	0	1	0	AUACGUGAGGUUCAUUGGGUUC
gga-miR-6678-3p	14	6	26	3	UACCUUGGACUUCUGAAGGGCA
gga-miR-6680-3p	0	0	2	0	GUUGCUGAUGAAGAUACUGAAU
gga-miR-6681-5p	0	1	0	1	UCUGGAUCGAGAAAUUCAGCAU
gga-miR-6683-3p	0	0	1	0	UCAGAGCCUGGGAGUAAACGU
gga-miR-6685-3p	1	0	1	0	UGGUGACGCGGGCAUUGCUGC
gga-miR-6685-5p	0	1	0	0	CAGCAAUGCACGUGUACUCAG
gga-miR-6696-3p	1	3	2	2	GGGAGACUUGCCUGAUAACAGCU
gga-miR-6696-5p	1	1	1	2	AGCUGUGAUCUCAAGCCCCCAC
gga-miR-6698-3p	0	1	0	0	UUAGGAGAGAGUGAGAAGUAAGU
gga-miR-6700-3p	59	55	63	5	UCACUCUCUAGAACUACUCAAAGG
gga-miR-6700-5p	9	7	13	0	CUGGGAUUGUUCAGGAGAGGAGGC
gga-miR-6701-3p	0	0	0	1	AUUAUUUUACAGACAGAUCGC
gga-miR-6702-5p	0	1	0	0	CACCAGGGCAGAGUAGAGGUGUG
gga-miR-6707-5p	3	3	5	1	ACUGGAACAAGCUGCCUGGAGAGG
gga-miR-6709-5p	1	0	0	0	AGCCCGGCUGCUAACAAUGAGGAGA
gga-miR-6710-3p	1	2	2	0	AAACUGUUCUCUUCCAUCUAG
gga-miR-7	73015	15173	16451	2393	UGGAAGACUAGUGAUUUUGUUG
gga-miR-7438-5p	0	3	0	0	UUUUUCAAGGGGACAACUCAGA
gga-miR-7441-3p	0	0	0	1	AUGUUGGGAUCCUCUUCUGCA
gga-miR-7441-5p	0	0	1	0	CUGAGGAGGGUUUGUAACAUGG
gga-miR-7442-3p	0	0	0	1	UCUGCUUCCUCCUCCUGCAGC
gga-miR-7447-5p	0	0	0	1	AAAGUUGGUAGUGAUUGCUGAUG
gga-miR-7449-3p	2	0	0	2	AGGGUUGGACGAGAUGGUCUUU
gga-miR-7451-3p	3	1	2	0	UUGCUUCUUCUUAUCCCACAGU
gga-miR-7453-5p	1	0	0	0	UCAGAUGUGAGAACUCAGCAGCG
gga-miR-7460-3p	1	2	2	2	CCUGACUGAGCUCUGCUUUCUC
gga-miR-7460-5p	0	0	1	0	GAUGGCAGAGCCCUCAGACUGAGGC
gga-miR-7463-3p	0	0	1	0	AUUACUUUCAAUGGGACUAAGU
gga-miR-7465-3p	3	4	1	0	AGAGUGUCUGUUACCUGACC
gga-miR-7468-3p	0	1	3	0	UGAUGGAAGAUGUUGAGCAGGCC
gga-miR-7469-5p	3	1	1	0	UUUGCAAUGCAAUUUUACAGUAG
gga-miR-7472-5p	3	2	0	1	AUGUGCUGGAGAUGAAGCUGGA
gga-miR-7478-5p	0	0	1	0	UACCUGUGUGACUGUGGAGAGGA
gga-miR-7b	18963	15187	12239	3047	UGGAAGACUAGUGAUUUUUGUU
gga-miR-92-3p	37490	22547	41808	15012	UAUUGCACUUGUCCCGGCCUG
gga-miR-92-5p	9	10	9	5	AGGUUGGGAUCAGUUGCAAUGCU
gga-miR-9-3p	27	11	14	3	UAAAGCUAGAGAACCGAAUGU
gga-miR-9-5p	3482	2785	1343	656	UCUUUGGUUAUCUAGCUGUAUGA
gga-miR-99a-3p	813	677	750	250	CAAGCUCGCUUCUAUGGGUCU
gga-miR-99a-5p	372993	361674	397096	100655	AACCCGUAGAUCCGAUCUUGUG

## Sheet: Supplementary Table S4
Supplementary Table S4 The novel miRNAs in four development stages of ovary
miR_name	S_A	S_B	S_C	S_D	Novel miRNA sequence
novelmiR_1	124	72	120	43	UAAGUGCUGGCCGUUGUCCUCU
novelmiR_2	5	5	2	9	UAGUUCAGCUGUCUGUGAAUGAGG
novelmiR_3	1	0	1	2	AUCACAGCCCUUCCGCCCCCCU
novelmiR_4	0	1	0	2	CCGGGCAGGGCCGAGCUGAGC
novelmiR_5	2	0	2	0	UAAAGGUGACUGCAUGACCAUGUU
novelmiR_6	0	0	1	1	AGCUGGUGGGCAGGCACACAGAGU
novelmiR_7	0	0	1	2	UCGGUCUGCAUCCACUCUGACUU
novelmiR_8	0	0	0	3	CCGCCUCCGCCUCCCCUCA
novelmiR_9	2	4	1	4	CAUCUUGGAGUAUAAGGUACCU
novelmiR_10	11	2	8	5	UUUGGGUGCCAGCCCCGUUGCG
novelmiR_11	7	8	13	21	AGUUCUGGGCUGCAGUGU
novelmiR_12	3	0	1	0	UGUGUGCGUGCGUGUAUGUCUGA
novelmiR_13	9	17	11	4	AGCUGUGCUCUGUUCCUCAGUUC
novelmiR_14	1	1	3	0	UCUGGCUGCUCAGUGCUCUGCU
novelmiR_15	0	2	1	6	CAGGAACAACUGAAGUGAAU
novelmiR_16	3	0	3	3	AUCACCAAGGCUGGGUGCUGUGA
novelmiR_17	0	0	0	2	GGUGCUUGAGGACUGAGUGUAUUGA
novelmiR_18	18	5	7	0	AGUAGAGACUGGAUUUCCUGCA
novelmiR_19	0	0	0	5	GCGCGGCUCGGCGCGGCG
novelmiR_20	3	5	1	0	GGCCAUGUUGUCUGUGGGCUCU
novelmiR_21	1	0	8	2	UACUGUGUUUGGUUUCUUUGCUUUG
novelmiR_22	2	2	5	0	UGCCUCUUUGUCUAUCUGCAGA
novelmiR_23	4	1	2	0	UCGGCCCUGGGAGUGUCGUUCU
novelmiR_24	3	0	3	25	GAGGAAAAGAAACUAACA
novelmiR_25	1	2	0	0	AGCUCGUUGAGUGCUGUGUG
novelmiR_26	0	2	0	0	AGACUGCAGUAAGCACAAGAGU
novelmiR_27	13	5	6	0	CACUUGUCUGGAAACCUCA
novelmiR_28	1	0	1	5	GCAGCUGGCUUAGAACUGGUG
novelmiR_29	0	2	0	6	AUCCCACUGCUGCCACCA
novelmiR_30	4	4	1	0	AGUGGGCUUUCUGACAGCC
novelmiR_31	0	4	0	0	ACCGCUCAGCUCGGCUGUG
novelmiR_32	1	0	2	1	UUCCUCAGCCCUGUGGCAGACUGC
novelmiR_33	3	1	2	0	ACAGGGCACGGGACGCCAGGU
novelmiR_34	3	1	0	1	CGGACGAGGCUUCCCGCGCUGU
novelmiR_35	0	0	3	4	UUGGUGGCUGCAUGCUCUCAGC

## Sheet: Supplementary Table S5
Supplementary Table S5-1 Differential expression miRNAs between S_B and S_A
miR_name	S_B	S_A	log2(fold_change)	pvalue	qvalue	up/down
gga-miR-375	417.677	3235.55	-2.9536	0	0	down
gga-miR-7	5472.73	23088.7	-2.0769	0	0	down
gga-miR-122-5p	105.682	873.081	-3.0464	1.9571e-147	9.7854e-146	down
gga-miR-217-5p	25.9696	242.856	-3.2252	1.5274e-44	3.8186e-43	down
gga-miR-449a	923.002	432.904	1.0923	9.0629e-43	2.1147e-41	up
gga-miR-215-5p	234.448	76.2088	1.6212	1.4082e-20	2.1429e-19	up
gga-miR-144-5p	68.5308	151.469	-1.1442	2.65e-08	2.5764e-07	down
gga-miR-1720-5p	2.88551	31.9381	-3.4684	1.6309e-07	1.5021e-06	down
gga-miR-193b-3p	69.2522	144.512	-1.0613	3.2921e-07	2.9545e-06	down
gga-miR-137-3p	20.5593	61.979	-1.592	4.142e-06	3.2215e-05	down
gga-miR-1662	82.5977	35.1003	1.2346	6.4338e-06	4.8953e-05	up
gga-miR-155	39.3151	87.2765	-1.1505	2.2171e-05	0.00015216	down
gga-miR-216b	3.96757	22.1353	-2.48	0.00022297	0.0014189	down
gga-miR-183	22.002	50.9113	-1.2104	0.00073558	0.0043636	down
Supplementary Table S5-2 Differential expression miRNAs between S_C and S_B
miR_name	S_C	S_B	log2(fold_change)	pvalue	qvalue	up/down
gga-miR-1b-3p	1221.58	365.331	1.7415	4.8635e-95	1.2308e-93	up
gga-miR-34b-5p	1582.24	704.793	1.1667	1.0962e-63	2.0035e-62	up
gga-miR-9-5p	448.492	973.635	-1.1183	4.3823e-54	6.8652e-53	down
gga-miR-34c-5p	787.783	298.558	1.3998	4.0906e-44	5.3829e-43	up
gga-miR-133a-3p	708.303	254.858	1.4747	2.6899e-43	3.4036e-42	up
gga-miR-499-5p	271.834	594.319	-1.1285	4.1865e-34	4.304e-33	down
gga-miR-133c-3p	143.932	44.7487	1.6855	4.4886e-12	3.3561e-11	up
gga-miR-34b-3p	61.1125	17.8296	1.7772	2.6416e-06	1.6093e-05	up
Supplementary Table S5-3 Differential expression miRNAs between S_D and S_C
miR_name	S_D	S_C	log2(fold_change)	pvalue	qvalue	up/down
gga-miR-125b-5p	15696.8	32957.9	-1.0702	0	0	down
gga-miR-1a-3p	7514.65	3421.16	1.1352	0	0	up
gga-miR-202-5p	10068.2	37160.5	-1.884	0	0	down
gga-miR-21-5p	209611	83367.1	1.3302	0	0	up
gga-miR-30c-5p	6974.73	16767.9	-1.2655	0	0	down
gga-miR-7	1581.44	5482.31	-1.7935	0	0	down
gga-miR-34b-5p	132.833	1578.94	-3.5713	6.2573e-290	7.1741e-289	down
gga-miR-31-5p	2977.84	6367.76	-1.0965	2.7245e-227	2.7767e-226	down
gga-miR-200a-3p	535.298	2104.81	-1.9753	1.4884e-196	1.437e-195	down
gga-miR-34c-5p	62.7818	786.139	-3.6464	8.472e-148	6.7571e-147	down
gga-miR-7b	2013.64	4078.66	-1.0183	1.1867e-127	8.3726e-127	down
gga-miR-375	3.96517	543.533	-7.0988	9.0632e-121	6.1578e-120	down
gga-miR-204	126.885	813.133	-2.68	1.7456e-113	1.1436e-112	down
gga-miR-449a	112.346	605.184	-2.4294	1.0145e-75	5.8157e-75	down
gga-miR-1677-3p	761.312	238.608	1.6738	2.0353e-72	1.1314e-71	up
gga-miR-458a-3p	77.3208	448.889	-2.5374	1.2173e-59	5.8765e-59	down
gga-miR-458b-5p	75.999	444.224	-2.5472	2.6318e-59	1.2379e-58	down
gga-miR-30e-3p	386.604	960.43	-1.3128	1.6473e-48	7.0276e-48	down
gga-miR-2188-5p	715.713	301.259	1.2484	2.5382e-46	1.0347e-45	up
gga-miR-29a-3p	110.364	392.57	-1.8307	2.5514e-34	9.1771e-34	down
gga-miR-29c-3p	110.364	392.57	-1.8307	2.5514e-34	9.1771e-34	down
gga-miR-499-5p	80.6251	271.266	-1.7504	9.4124e-23	3.1975e-22	down
gga-miR-135a-5p	14.5389	123.969	-3.092	1.3477e-21	4.4148e-21	down
gga-miR-29b-3p	68.7296	221.945	-1.6912	5.1669e-18	1.6065e-17	down
gga-miR-34b-3p	4.62603	60.985	-3.7206	3.6637e-13	9.8835e-13	down
gga-miR-365-3p	185.041	81.6465	1.1804	2.9287e-12	7.5669e-12	up
gga-miR-193b-3p	152.659	69.6495	1.1321	7.5635e-10	1.85e-09	up
gga-miR-3535	69.3904	21.3281	1.702	3.9826e-08	9.3103e-08	up
gga-miR-137-3p	2.64344	26.9933	-3.3521	3.6795e-06	7.9409e-06	down
gga-miR-148a-5p	84.5902	39.3236	1.1051	6.7451e-06	1.4222e-05	up
gga-miR-449c-3p	5.28689	29.6593	-2.488	3.5274e-05	7.0335e-05	down
novel_25	16.5215	0	4.0466	4.0891e-05	7.98e-05	up
gga-miR-153-3p	14.5389	47.6549	-1.7127	5.1881e-05	0.00010018	down
gga-miR-449c-5p	4.62603	27.3266	-2.5625	5.3009e-05	0.00010129	down
gga-miR-34c-3p	1.98258	20.3283	-3.358	5.8194e-05	0.00011006	down
gga-miR-3538	26.4344	5.99852	2.1397	9.482e-05	0.00017394	up
gga-miR-6606-5p	29.7388	8.99778	1.7247	0.00028785	0.00051266	up
gga-miR-6700-3p	3.30431	20.9948	-2.6676	0.00028598	0.00051266	down
gga-miR-3533	11.2346	0	5.0752	0.00041225	0.00072024	up
gga-miR-21-3p	50.8863	23.9941	1.0846	0.00057227	0.00097204	up
gga-miR-200a-5p	2.64344	17.9956	-2.7672	0.00060513	0.0010184	down
gga-miR-383-5p	1.32172	14.3298	-3.4385	0.00064783	0.0010804	down
gga-miR-449b-5p	6.60861	25.9936	-1.9757	0.00089186	0.0014478	down
gga-miR-16-1-3p	31.0605	11.3305	1.4549	0.00093273	0.0015009	up
gga-miR-32-3p	35.0256	71.649	-1.0325	0.0012696	0.0020253	down
gga-miR-1662	27.7562	59.6519	-1.1038	0.0017644	0.0027664	down
gga-miR-31-3p	25.7736	55.3197	-1.1019	0.002639	0.0041026	down
gga-miR-3529	9.91292	29.3261	-1.5648	0.0030994	0.0047779	down
gga-miR-6542-3p	7.93033	0	4.5727	0.0034619	0.0052923	up
gga-miR-1684a-3p	12.5564	2.66601	2.2357	0.0057969	0.0087885	up
gga-miR-138-1-3p	11.8955	30.9924	-1.3815	0.0060532	0.0091019	down
Supplementary Table S5-4 Differential expression miRNAs between S_C and S_A
miR_name	S_C	S_A	log2(fold_change)	pvalue	qvalue	up/down
gga-miR-375	551.454	3055.32	-2.47	0	0	down
gga-miR-451	3288.43	8937.83	-1.4425	0	0	down
gga-miR-7	5562.21	21802.6	-1.9708	0	0	down
gga-miR-1b-3p	1236.8	245.453	2.3331	5.2201e-140	1.7843e-138	up
gga-miR-122-5p	175.478	824.447	-2.2321	1.5266e-114	4.7835e-113	down
gga-miR-34b-5p	1601.95	534.203	1.5844	2.8559e-102	7.1588e-101	up
gga-miR-2188-5p	305.649	920.299	-1.5902	1.2497e-85	2.3494e-84	down
gga-miR-9-5p	454.079	1039.74	-1.1952	1.2593e-66	2.1522e-65	down
gga-miR-34c-5p	797.596	250.529	1.6707	2.3581e-56	3.5466e-55	up
gga-miR-217-5p	12.8481	229.328	-4.1578	1.5886e-54	2.2974e-53	down
gga-miR-133a-3p	717.126	266.952	1.4256	2.0879e-39	2.5324e-38	up
gga-miR-135a-5p	125.776	299.5	-1.2517	1.3208e-21	1.2113e-20	down
gga-miR-144-3p	65.2548	166.621	-1.3524	6.2563e-14	5.1139e-13	down
gga-miR-133c-3p	145.724	44.1935	1.7213	4.4136e-12	3.319e-11	up
gga-miR-144-5p	65.2548	143.032	-1.1322	7.2788e-10	5.1638e-09	down
gga-miR-1720-5p	3.38108	30.1591	-3.157	2.6446e-07	1.7445e-06	down
gga-miR-1805-3p	21.977	63.9014	-1.5399	4.1848e-07	2.6669e-06	down
gga-miR-215-5p	152.487	71.9637	1.0833	2.5093e-06	1.4742e-05	up
gga-miR-15b-5p	43.954	88.3869	-1.0078	7.9609e-06	4.3381e-05	down
gga-miR-34b-3p	61.8737	19.1107	1.6949	8.3529e-06	4.4867e-05	up
gga-miR-216b	2.70486	20.9023	-2.95	3.1387e-05	0.00016391	down
gga-miR-137-3p	27.3867	58.5265	-1.0956	0.00011725	0.00058007	down
Supplementary Table S5-5 Differential expression miRNAs between S_D and S_A
miR_name	S_D	S_A	log2(fold_change)	pvalue	qvalue	up/down
gga-miR-101-3p	16175.3	36172.6	-1.1611	0	0	down
gga-miR-1a-3p	7649.05	2166.01	1.8202	0	0	up
gga-miR-1b-3p	2141.81	262.915	3.0262	0	0	up
gga-miR-200a-3p	544.871	3007.85	-2.4647	0	0	down
gga-miR-202-5p	10248.3	36908.6	-1.8486	0	0	down
gga-miR-21-5p	213360	63917.2	1.739	0	0	up
gga-miR-218-5p	3559.83	10521.7	-1.5635	0	0	down
gga-miR-30c-5p	7099.47	14806.7	-1.0605	0	0	down
gga-miR-31-5p	3031.1	8921.53	-1.5575	0	0	down
gga-miR-375	4.03608	3272.69	-9.6633	0	0	down
gga-miR-451	4293.72	9573.7	-1.1568	0	0	down
gga-miR-7	1609.72	23353.7	-3.8588	0	0	down
gga-miR-7b	2049.66	6065.28	-1.5652	0	0	down
gga-miR-204	129.155	901.972	-2.804	4.6273e-137	2.8448e-136	down
gga-miR-458a-3p	78.7036	594.278	-2.9166	1.0433e-94	5.559e-94	down
gga-miR-458b-5p	77.3583	590.12	-2.9314	1.553e-94	8.0077e-94	down
gga-miR-200b-3p	363.247	1074.05	-1.564	1.415e-76	6.6526e-76	down
gga-miR-135a-5p	14.799	320.808	-4.4381	3.2149e-71	1.4275e-70	down
gga-miR-122-5p	277.144	883.101	-1.6719	8.8186e-70	3.8097e-69	down
gga-miR-1677-3p	774.928	248.842	1.6388	1.1942e-67	4.8946e-67	up
gga-miR-133a-3p	822.016	285.944	1.5234	6.3398e-65	2.4717e-64	up
gga-miR-32-5p	418.407	1085.25	-1.375	1.4398e-63	5.4796e-63	down
gga-miR-9-5p	441.278	1113.71	-1.3356	2.7445e-62	1.0202e-61	down
gga-miR-34b-5p	135.209	572.209	-2.0814	8.7325e-62	3.1724e-61	down
gga-miR-217-5p	2.69072	245.644	-6.5124	5.2755e-58	1.8739e-57	down
gga-miR-30e-3p	393.518	942.913	-1.2607	2.1422e-48	7.2856e-48	down
gga-miR-499-5p	82.067	393.094	-2.26	1.1859e-47	3.949e-47	down
gga-miR-449a	114.356	437.872	-1.937	1.9883e-43	6.3565e-43	down
gga-miR-29a-3p	112.338	378.381	-1.752	5.677e-33	1.6804e-32	down
gga-miR-29c-3p	112.338	378.381	-1.752	5.677e-33	1.6804e-32	down
gga-miR-34c-5p	63.9047	268.353	-2.0701	1.0803e-29	3.0834e-29	down
gga-miR-215-5p	278.49	77.0835	1.8531	1.1905e-29	3.3385e-29	up
gga-miR-1559-5p	474.24	226.772	1.0644	3.4976e-23	9.165e-23	up
gga-miR-142-5p	279.162	567.731	-1.0241	2.0525e-21	5.1263e-21	down
gga-miR-29b-3p	69.9588	236.688	-1.7584	2.4262e-21	5.9664e-21	down
gga-miR-133c-3p	176.915	47.3376	1.902	4.8991e-20	1.1865e-19	up
gga-miR-365-3p	188.351	67.488	1.4807	1.4464e-15	3.167e-15	up
gga-miR-137-3p	2.69072	62.6903	-4.5422	2.179e-15	4.7067e-15	down
gga-miR-144-3p	61.2139	178.475	-1.5438	7.8542e-14	1.6739e-13	down
gga-miR-153-3p	14.799	77.0835	-2.3809	3.3009e-11	6.7644e-11	down
gga-miR-155	30.2706	88.2782	-1.5441	1.4698e-07	2.7005e-07	down
gga-miR-148a-5p	86.1031	32.9444	1.386	2.6492e-07	4.8121e-07	up
gga-miR-1720-5p	3.3634	32.3047	-3.2638	3.7413e-07	6.7194e-07	down
gga-miR-216b	0	22.3894	-5.4847	1.1138e-06	1.9144e-06	down
gga-miR-32-3p	35.6521	87.9583	-1.3028	4.525e-06	7.5344e-06	down
gga-miR-200a-5p	2.69072	23.6688	-3.1369	1.9482e-05	3.0832e-05	down
gga-miR-16-1-3p	31.616	7.03666	2.1677	2.6296e-05	4.0808e-05	up
gga-miR-1805-3p	26.9072	68.4476	-1.347	3.2357e-05	4.9731e-05	down
novel_25	16.817	0	4.1314	3.9461e-05	5.9506e-05	up
gga-miR-3535	70.6315	31.665	1.1574	4.5177e-05	6.6864e-05	up
gga-miR-3529	10.0902	37.7421	-1.9032	6.1482e-05	9.016e-05	down
gga-miR-194	37.6701	11.5145	1.71	8.0451e-05	0.0001169	up
gga-miR-31-3p	26.2345	64.6094	-1.3003	8.7143e-05	0.00012549	down
gga-miR-6615-3p	20.1804	2.87864	2.8095	0.00010738	0.0001519	up
gga-miR-1747-5p	16.1443	1.59924	3.3356	0.00018128	0.00024979	up
gga-miR-6606-5p	30.2706	9.2756	1.7064	0.00041608	0.00055888	up
gga-miR-138-1-3p	12.1082	37.1024	-1.6155	0.00042062	0.00056028	down
gga-miR-21-3p	51.7964	23.3489	1.1495	0.00051058	0.00066896	up
gga-miR-3533	11.4356	0	4.5155	0.00053509	0.00068976	up
gga-miR-6700-3p	3.3634	18.8711	-2.4882	0.00075282	0.00096267	down
gga-miR-130a-3p	18.8351	46.6979	-1.3099	0.00079051	0.0010028	down
gga-miR-216a	0	10.8748	-4.4429	0.0010158	0.0012785	down
gga-miR-34b-3p	4.70876	20.4703	-2.1201	0.0014969	0.0018405	down
novel_11	14.1263	2.23894	2.6575	0.0016304	0.0019894	up
gga-miR-449c-5p	4.70876	19.1909	-2.027	0.0028474	0.0034221	down
gga-miR-6542-3p	8.07217	0	4.6575	0.0034264	0.0040872	up
gga-miR-133a-5p	27.5799	10.555	1.3857	0.0035874	0.0042475	up
gga-miR-383-5p	1.34536	11.1947	-3.0567	0.0037222	0.0043114	down
gga-miR-124a-3p	0	9.2756	-3.7854	0.0038308	0.0043775	down
gga-miR-187-3p	10.7629	29.4261	-1.451	0.0038341	0.0043775	down
gga-miR-135a-2-3p	0	8.63591	-4.1103	0.0041427	0.0046633	down
gga-miR-133b	20.8531	6.71682	1.6344	0.0044415	0.0049647	up
gga-miR-6552-3p	0	8.31606	-4.0559	0.0050779	0.0056366	down
gga-miR-3538	26.9072	11.5145	1.2245	0.008623	0.0095057	up
Supplementary Table S5-6 Differential expression miRNAs between S_D and S_B
miR_name	S_D	S_B	log2(fold_change)	pvalue	qvalue	up/down
gga-miR-101-3p	15940.3	40384.8	-1.3411	0	0	down
gga-miR-1a-3p	7537.92	3046.82	1.3069	0	0	up
gga-miR-200a-3p	536.955	3255.12	-2.5998	0	0	down
gga-miR-202-5p	10099.4	39954	-1.9841	0	0	down
gga-miR-21-5p	210260	57826.9	1.8624	0	0	up
gga-miR-26a-5p	51618.6	103753	-1.0072	0	0	down
gga-miR-30c-5p	6996.33	15094.5	-1.1094	0	0	down
gga-miR-30e-5p	7785.85	17312.6	-1.1529	0	0	down
gga-miR-31-5p	2987.06	8670.57	-1.5374	0	0	down
gga-miR-7	1586.34	5694.68	-1.8439	0	0	down
gga-miR-7b	2019.88	5699.94	-1.4967	0	0	down
gga-miR-99a-5p	66725	135742	-1.0246	0	0	down
gga-miR-1b-3p	2110.7	392.206	2.428	5.9986e-305	5.2451e-304	up
gga-miR-218-5p	3508.11	7080.35	-1.0131	9.92e-223	7.8065e-222	down
gga-miR-449a	112.694	960.436	-3.0913	1.8304e-156	1.1523e-155	down
gga-miR-499-5p	80.8747	638.039	-2.9799	7.4565e-101	4.1914e-100	down
gga-miR-375	3.97745	434.617	-6.7718	6.8008e-99	3.691e-98	down
gga-miR-34b-5p	133.244	756.639	-2.5055	1.7635e-98	9.2521e-98	down
gga-miR-204	127.278	737.122	-2.5339	2.8319e-97	1.4378e-96	down
gga-miR-200b-3p	357.97	1170.24	-1.7089	3.5105e-90	1.7266e-89	down
gga-miR-458b-5p	76.2344	570.857	-2.9046	4.2707e-88	2.0368e-87	down
gga-miR-458a-3p	77.5602	572.734	-2.8845	9.6643e-88	4.4737e-87	down
gga-miR-133a-3p	810.073	273.606	1.566	6.9089e-70	3.0205e-69	up
gga-miR-106-5p	1268.81	611.391	1.0533	1.0376e-62	4.0827e-62	up
gga-miR-1677-3p	763.67	282.614	1.4341	9.4612e-59	3.5455e-58	up
gga-miR-32-5p	412.329	1067.03	-1.3717	1.6535e-58	6.0521e-58	down
gga-miR-30e-3p	387.801	1018.61	-1.3932	2.3505e-57	8.4077e-57	down
gga-miR-9-5p	434.867	1045.26	-1.2652	3.1753e-50	1.0633e-49	down
gga-miR-29a-3p	110.706	467.645	-2.0787	9.757e-49	3.134e-48	down
gga-miR-29c-3p	110.706	467.645	-2.0787	9.757e-49	3.134e-48	down
gga-miR-30c-1-3p	457.406	1023.86	-1.1625	1.0704e-42	3.3694e-42	down
gga-miR-34c-5p	62.9762	320.521	-2.3475	1.4059e-39	4.2552e-39	down
gga-miR-135a-5p	14.584	193.288	-3.7283	1.5924e-38	4.7288e-38	down
gga-miR-29b-3p	68.9424	273.981	-1.9906	1.2017e-27	3.3181e-27	down
gga-miR-133c-3p	174.345	48.0406	1.8596	4.8432e-20	1.2295e-19	up
gga-miR-122-5p	273.118	109.968	1.3124	1.0461e-19	2.6135e-19	up
gga-miR-365-3p	185.614	75.4387	1.2989	1.0533e-13	2.4026e-13	up
gga-miR-153-3p	14.584	80.6931	-2.4681	9.4581e-12	2.0675e-11	down
gga-miR-193b-3p	153.132	72.0608	1.0875	2.8204e-09	5.691e-09	up
gga-let-7a-3p	167.716	82.945	1.0158	3.3339e-09	6.642e-09	up
gga-miR-130c-3p	90.8184	187.283	-1.0442	1.067e-07	1.9992e-07	down
gga-miR-1662	27.8421	85.9476	-1.6262	1.5149e-07	2.7853e-07	down
gga-miR-32-3p	35.1341	98.7083	-1.4903	1.5219e-07	2.7853e-07	down
gga-miR-449c-5p	4.64035	36.4057	-2.9719	3.6765e-07	6.5755e-07	down
gga-miR-217-5p	2.65163	27.0228	-3.3492	3.4519e-06	5.9054e-06	down
gga-miR-3535	69.6053	30.0253	1.213	1.4528e-05	2.407e-05	up
gga-miR-144-3p	60.3246	123.855	-1.0378	1.7238e-05	2.8261e-05	down
gga-miR-148a-5p	84.8522	41.2849	1.0393	1.8833e-05	3.0246e-05	up
novel_25	16.5727	0	5.0507	1.8675e-05	3.0246e-05	up
gga-miR-31-3p	25.8534	69.4336	-1.4253	2.1815e-05	3.4681e-05	down
gga-miR-449b-5p	6.62908	32.2773	-2.2836	4.0609e-05	6.3282e-05	down
gga-miR-200a-5p	2.65163	22.519	-3.0862	4.5697e-05	7.0512e-05	down
gga-miR-137-3p	2.65163	21.3931	-3.0122	8.6692e-05	0.0001312	down
gga-miR-449c-3p	5.30326	27.3981	-2.3691	0.00010839	0.00016093	down
gga-miR-6606-5p	29.8308	7.88165	1.9202	0.00010943	0.00016096	up
gga-miR-133b	20.5501	3.37785	2.605	0.00013308	0.00019394	up
gga-miR-1684a-3p	12.5952	0	4.6548	0.00022526	0.00032526	up
gga-miR-16-1-3p	31.1567	9.75824	1.6748	0.00029108	0.00041273	up
gga-miR-130a-3p	18.5614	49.9171	-1.4272	0.0003137	0.00044083	down
gga-miR-6700-3p	3.31454	20.6424	-2.6387	0.00033474	0.00046624	down
gga-miR-3529	9.94362	34.1538	-1.7802	0.0003898	0.00053816	down
gga-miR-21-3p	51.0439	24.0203	1.0875	0.00060283	0.00081793	up
gga-miR-3533	11.2694	0	3.9082	0.00081689	0.0010989	up
gga-miR-3524a	11.9323	35.6551	-1.5792	0.00094991	0.001267	down
gga-miR-3525	31.8196	67.1817	-1.0782	0.0010464	0.0013839	down
gga-miR-187-3p	10.6065	33.0279	-1.6387	0.0010587	0.0013886	down
gga-miR-135a-2-3p	0	10.1336	-4.3411	0.0017887	0.0022888	down
gga-miR-133a-5p	27.1792	9.75824	1.4778	0.0018604	0.0023614	up
gga-miR-34b-3p	4.64035	19.1412	-2.0444	0.0033455	0.0042124	down
novel_11	13.9211	3.00253	2.213	0.0040143	0.0050143	up
gga-miR-3538	26.5163	10.5089	1.3353	0.0041725	0.0051709	up
gga-miR-3523	13.9211	3.37785	2.0431	0.0060537	0.0074437	up
gga-miR-1306-5p	17.8985	5.62975	1.6687	0.0061542	0.0075086	up
gga-miR-196-1-3p	26.5163	11.2595	1.2357	0.0066916	0.0081015	up
gga-miR-6542-3p	7.95489	0	3.4057	0.0073012	0.0087056	up
gga-miR-6615-3p	19.8872	7.13102	1.4797	0.0077223	0.0091384	up
gga-miR-147	19.2243	6.7557	1.5088	0.0079501	0.0093233	up
gga-miR-6660-3p	3.31454	14.6374	-2.1428	0.0080562	0.0093233	down

## Sheet: Supplementary Table S6
Supplementary Table S6-1 Summary of sequence data generated for ovarian transcriptome
Sample name	Raw reads	Clean reads	Clean bases	Error rate (%)	Q20 (%)	Q30 (%)	GC content (%)
T_A_1	32372198	31142650	3.11G	0.04	96.93	91.03	49.24
T_A_2	32372198	31142650	3.11G	0.03	96.62	90.63	49.33
T_B_1	39398145	37804729	3.78G	0.04	96.87	90.9	49.9
T_B_2	39398145	37804729	3.78G	0.04	96.31	90.05	49.98
T_C_1	45783929	43827851	4.38G	0.04	96.73	90.55	49.5
T_C_2	45783929	43827851	4.38G	0.04	96.06	89.54	49.62
T_D_1	43799714	41960900	4.2G	0.04	96.77	90.73	49.29
T_D_2	43799714	41960900	4.2G	0.04	96.29	90.07	49.34
Supplementary Table S6-2 Produced reads and aligned reads of four libraries regarding the mRNA-seq experiments
Sample name	Total reads	Total mapped	Multiple mapped	Uniquely mapped	Read-1	Read-2	Reads map to '+'	Reads map to '-'	Non-splice reads	Splice reads
T_A	62285300	53248104	926026	52322078	26144676	26177402	26140120	26181958	36644438	15677640
		0.8549	0.0149	0.84	0.4198	0.4203	0.4197	0.4204	0.5883	0.2517
T_B	75609458	64794485	1088540	63705945	31868035	31837910	31825375	31880570	43403124	20302821
		0.857	0.0144	0.8426	0.4215	0.4211	0.4209	0.4216	0.574	0.2685
T_C	87655702	74926383	1195632	73730751	36897580	36833171	36841086	36889665	49617174	24113577
		0.8548	0.0136	0.8411	0.4209	0.4202	0.4203	0.4208	0.566	0.2751
T_D	83921800	70651433	1269521	69381912	34696566	34685346	34706429	34675483	48132235	21249677
		0.8419	0.0151	0.8267	0.4134	0.4133	0.4136	0.4132	0.5735	0.2532

## Sheet: Supplementary Table S7
Supplementary Table S7-1 The DEGs with sustained increased expression
GeneID	Gene Symbols	RPKM_S_A	RPKM_S_B	RPKM_S_C	RPKM_S_D
ENSGALG00000000318	CSRP1	57.9922	67.3566	87.4148	545.199
ENSGALG00000000818	LRRC32	0.720092	0.761623	1.72459	21.9675
ENSGALG00000000947	FKBP51	60.706	66.2271	84.7504	98.2333
ENSGALG00000000953	TEAD3	9.85646	10.064	10.43	24.6495
ENSGALG00000001021	MYOCD	2.81279	3.80209	5.35772	16.1056
ENSGALG00000001023		4.67041	4.69916	4.82369	14.382
ENSGALG00000001262	CLIC4	48.2538	48.746	58.1882	115.886
ENSGALG00000001314	PTGS1	3.37707	4.42493	5.21979	48.5784
ENSGALG00000001567	NT5DC2	23.5666	28.1414	30.8225	55.149
ENSGALG00000001830	EEF2	384.935	423.004	462.315	748.622
ENSGALG00000002020		21.4341	21.8088	25.2885	48.3893
ENSGALG00000002112	CSF3R	1.34883	2.30945	3.16847	7.23899
ENSGALG00000002162	ACO1	24.5135	27.9845	32.1133	43.6301
ENSGALG00000002210	PPIB	355.658	358.448	375.76	673.218
ENSGALG00000002525	RASGEF1A	6.41139	9.6236	11.3634	17.2571
ENSGALG00000002576	CRYD2	3.00755	6.53189	10.4368	20.6771
ENSGALG00000002598	TPST1	33.1419	40.8447	41.1009	66.062
ENSGALG00000002637	RBP7	1.3502	3.06879	6.24407	116.604
ENSGALG00000002869	ENPP3	0.671189	0.870733	1.12769	5.71966
ENSGALG00000002896	ENPP1	1.64105	1.83394	3.41783	7.86711
ENSGALG00000002909	CTGF	37.7245	38.4965	50.1855	848.729
ENSGALG00000003106	TOX2	6.46911	7.89044	21.1318	22.7031
ENSGALG00000003567	FNDC5	11.6684	12.0758	14.8437	48.5325
ENSGALG00000003815	RPN2	94.2208	95.1858	111.399	161.357
ENSGALG00000003922	TOP2A	9.16814	10.3907	12.9929	24.0927
ENSGALG00000003939	KLF2	14.4989	14.6534	26.8749	44.8473
ENSGALG00000004357	ANXA6	111.231	111.412	119.178	178.124
ENSGALG00000004474	PLEKHF1	26.4361	29.0785	43.8468	54.1809
ENSGALG00000004693	ARPC1A	74.4371	83.2443	98.1845	115.913
ENSGALG00000004833	LEPRE1	22.9074	23.1436	26.439	68.4704
ENSGALG00000004938	MAP4	45.6637	50.4023	53.0698	79.3765
ENSGALG00000004946	COL4A4	26.4097	30.4259	30.9627	76.6435
ENSGALG00000004974	PPARG	7.18172	7.19249	10.8959	33.6344
ENSGALG00000005360	CA4	0.486493	0.568613	0.95587	10.9059
ENSGALG00000005512		22.0704	24.0605	25.1408	38.3534
ENSGALG00000005678	FLNB	125.912	143.278	169.301	177.375
ENSGALG00000005692	CRISPLD2	9.95762	10.0732	22.9886	120.671
ENSGALG00000005807	IPO7	46.1774	47.3008	56.4042	63.0722
ENSGALG00000005930	PLS3	65.9504	71.805	73.4531	131.864
ENSGALG00000006343	ACTG2	30.046	37.2153	104.956	2600.23
ENSGALG00000006413	KIAA1199	2.16879	2.49716	2.96221	12.4732
ENSGALG00000006547	PROCR	3.04272	3.93619	4.26693	28.9173
ENSGALG00000006555	IGF2	65.8401	73.8219	77.8637	166.106
ENSGALG00000006575	VPAC2	3.70273	4.92182	7.90701	43.8227
ENSGALG00000006704	VPS8	19.7148	19.8608	25.6407	36.5852
ENSGALG00000006783	PLOD2	22.4411	23.4942	37.0831	92.3519
ENSGALG00000006992	MMP9	1.39267	2.53259	16.9449	770.146
ENSGALG00000007247	PXN	46.192	49.7919	51.3613	79.363
ENSGALG00000007669	EGR1	9.93239	10.6107	14.5961	148.19
ENSGALG00000007978	UBE2H	36.6036	37.4329	41.6051	67.4106
ENSGALG00000008122	SLC39A13	32.3046	33.3214	38.4055	75.9171
ENSGALG00000008125	RPS27A	378.43	388.158	395.86	595.786
ENSGALG00000008283		0.112335	0.336881	5.39435	538.215
ENSGALG00000008382	GNAI1	39.8035	40.1408	48.9296	88.1997
ENSGALG00000008590	EEF1B2	403.376	406.47	423.626	731.587
ENSGALG00000008970	NRK	17.9748	20.3959	20.5797	32.1438
ENSGALG00000009149	FKBP7	10.6796	10.8488	12.5826	51.3112
ENSGALG00000009237		4.31659	4.42128	5.53276	13.3197
ENSGALG00000009248	HSPA12A	11.7297	12.9556	15.762	25.352
ENSGALG00000009360	CAPN2	0.902112	0.944722	1.47763	7.49829
ENSGALG00000009428	KIAA0247	17.6878	22.6052	25.9913	36.8208
ENSGALG00000009601	NELL2	15.9921	27.9916	28.1361	75.0965
ENSGALG00000009704	CHST15	41.0834	43.7241	48.2227	73.5023
ENSGALG00000009732	PCDH18	15.5081	15.7211	16.3844	30.0733
ENSGALG00000009856	GNS	165.639	173.777	221.589	236.419
ENSGALG00000009867	WIF1	2.5217	4.66702	7.8029	13.099
ENSGALG00000010237	NPC2	67.1477	76.2809	78.4429	202.788
ENSGALG00000010318	TMED10	113.119	123.347	151.018	175.96
ENSGALG00000010369	IGSF10	1.62298	2.03053	2.19194	11.0089
ENSGALG00000010725	YWHAZ	178.124	184.874	221.696	277.646
ENSGALG00000010870	JUN	183.97	210.513	224.363	268.141
ENSGALG00000011165	SEC31A	52.6382	59.4791	64.8856	80.1475
ENSGALG00000011309	PLXNC1	5.71561	6.5259	11.3781	14.4497
ENSGALG00000011618	ADSSL1	4.71638	4.81342	5.7213	14.3084
ENSGALG00000011784	APOLD1	3.24144	4.85347	6.48266	28.5545
ENSGALG00000011865	SMTN	9.21862	12.7903	13.9578	42.6201
ENSGALG00000011896	SIDT2	18.1123	20.6383	20.7517	36.5192
ENSGALG00000011998	SEC24D	12.5491	13.4144	14.0134	40.7534
ENSGALG00000012023	DACT1	33.5485	35.2432	37.1388	66.1875
ENSGALG00000012172	RPL3	537.323	537.561	549.241	848.466
ENSGALG00000012784	TXNDC5	26.6076	27.4997	31.5268	56.8939
ENSGALG00000012801	LY86	3.69104	5.52699	9.90249	22.1107
ENSGALG00000013244	ABCC9	5.75159	6.11356	7.62998	30.0748
ENSGALG00000013922	ZP1	19.7264	21.1412	22.9286	117.533
ENSGALG00000014233	FBLN1	13.3918	13.5937	16.2152	149.979
ENSGALG00000014342	TEAD4	18.7587	18.9331	18.9862	36.6382
ENSGALG00000014697	MADH2	19.0386	23.5955	24.8081	52.5955
ENSGALG00000014758	ARHGAP28	8.69388	9.07338	10.7705	24.7675
ENSGALG00000014768	SGTB	11.2233	11.4452	13.2393	22.8291
ENSGALG00000014877	ZOV3	208.176	220.987	287.282	1322.3
ENSGALG00000014880	PARP8	9.82113	10.2829	13.5525	48.1399
ENSGALG00000014891	ITGA1	19.4736	24.1459	24.9074	66.9492
ENSGALG00000015028	RFLB	4.91617	5.7632	7.57236	67.6407
ENSGALG00000015105	PSIP1	63.1974	66.5161	67.3337	120.526
ENSGALG00000015573	FHL5	4.68414	4.72825	7.2066	124.899
ENSGALG00000015655		0.696418	0.815503	1.2706	12.5968
ENSGALG00000015917	EEF1A	2928.91	3129.93	3171.13	4841.08
ENSGALG00000015954	GEM	20.2494	22.6874	26.5155	45.5056
ENSGALG00000016071	CTHRC1	21.7441	21.9028	26.9127	110.049
ENSGALG00000016086	EGR4	0.110386	0.776831	0.902255	8.61786
ENSGALG00000016406	RPS6KA3	17.7507	18.321	26.1467	37.9237
ENSGALG00000016478	MATN3	6.25003	8.02177	15.5744	81.7735
ENSGALG00000016728	RP2	8.88944	9.23545	11.6549	17.8303
ENSGALG00000016797	FHL2	8.36266	8.62463	19.6933	184.518
ENSGALG00000017179	PDGFD	2.96482	3.01454	6.14489	38.696
ENSGALG00000018967	LYN	7.14316	7.69172	9.49619	24.3514
ENSGALG00000019063	MMP10	1.1165	2.55866	17.7295	772.55
ENSGALG00000020249	RAPGEF2	11.9455	12.0566	13.284	19.5115
ENSGALG00000023294	RPLP0	470.387	528.774	591.796	1046.28
ENSGALG00000023542	ALPL	6.19849	6.30449	7.7267	134.557
ENSGALG00000023772	HSPB7	0.849264	1.19852	1.90553	12.5934
ENSGALG00000023872	FAM129B	9.69002	13.3714	18.2559	48.9646
ENSGALG00000024011	EX-FABP	5.06397	21.4055	44.2131	101.331
ENSGALG00000024449	RAMP2	13.2494	13.3329	13.725	36.8581
ENSGALG00000026152		2.49251	2.71085	4.66878	11.7478
ENSGALG00000026172	CYBA	49.6268	62.029	62.9981	126.871
ENSGALG00000026373	KCNJ8	3.33793	3.40495	4.92826	16.1176
ENSGALG00000026473	CHST11	2.60539	2.64053	4.10566	13.2158
ENSGALG00000026591	GNG12	42.4527	46.4871	49.1558	66.9826
ENSGALG00000026824	SNTA1	17.0724	17.3874	21.1711	52.4672
ENSGALG00000026858	BTG2	224.346	289.598	295.638	335.512
ENSGALG00000027165	RSFR	29.2088	37.5458	48.4217	138.57
ENSGALG00000027217	KRT18	6.75989	7.09312	7.44917	30.2595
ENSGALG00000027429	HSD17B1	20.5625	25.69	66.939	83.0658
ENSGALG00000027757	ARL4A	19.433	25.6888	34.4414	45.8187
ENSGALG00000027807	RPS26	219.796	222.408	232.181	399.195
ENSGALG00000028143	GADD45B	20.0125	20.664	22.0572	55.2392
ENSGALG00000028193	42982	0.554351	0.775805	1.09501	12.1111
ENSGALG00000028227	SLC25A20	14.3875	14.9824	17.2379	25.0912
ENSGALG00000028249	MCL1	76.1914	88.3737	89.8418	115.111
ENSGALG00000028567	MYL9	61.8209	62.1485	76.3691	505.318
ENSGALG00000028872	TPT1	125.907	125.951	135.936	210.837
Novel05034		3.7855	4.04211	6.4754	22.4273
Supplementary Table S7-2 The DEGs with sustained decreased expression
GeneID	Gene Symbols	RPKM_S_A	RPKM_S_B	RPKM_S_C	RPKM_S_D
ENSGALG00000000194		6.74702	4.61946	4.04118	1.11212
ENSGALG00000000242	EBF2	15.3807	11.1857	7.58095	1.14529
ENSGALG00000000299	PKP1	27.597	25.4859	19.9453	5.2787
ENSGALG00000000371	CRHR1	4.75995	4.2951	3.94436	0.641666
ENSGALG00000000426	IGSF21	111.196	98.3088	75.5968	22.9265
ENSGALG00000000479	PADI3	7.66055	3.01147	1.65624	0.673951
ENSGALG00000000607	GPR37L1	10.9777	6.72311	3.84908	1.0615
ENSGALG00000000608	CDH1	4.86721	3.66027	2.15625	0.665016
ENSGALG00000000627	DNAJC11	222.237	214.93	181.785	54.0807
ENSGALG00000000874	NDRG4	70.468	29.0971	23.9618	21.5712
ENSGALG00000000936	LMX1B	14.99	11.0156	6.99081	0.928447
ENSGALG00000001171	SEMA6B	25.5633	24.5601	22.5148	4.5429
ENSGALG00000001181	KCNJ5	20.9886	12.1902	5.47415	4.31271
ENSGALG00000001288		23.0373	19.3296	18.0401	3.36448
ENSGALG00000001300	C1orf222	40.3755	26.803	23.5923	4.92861
ENSGALG00000001375	COX10	35.9119	30.2699	28.4239	11.1364
ENSGALG00000001560	KCNU1	8.44269	5.18151	3.30223	0.599939
ENSGALG00000001608	UNC5D	18.1302	16.7115	10.9206	3.10771
ENSGALG00000001749	ACSBG2	70.6996	69.6569	59.0429	19.4862
ENSGALG00000001768	ODZ2	8.26041	7.85285	6.46095	2.36806
ENSGALG00000001857	FAM132A	36.8648	34.005	27.84	10.4128
ENSGALG00000001898	MISP	57.7367	54.431	45.2366	11.4608
ENSGALG00000001915	VAV3	26.1259	21.3016	19.0607	6.02272
ENSGALG00000002223	LHX9	24.6769	13.3653	6.82198	4.12502
ENSGALG00000002335	DOCK3	4.53072	3.81681	2.8542	1.06315
ENSGALG00000002336	EP400	59.0267	40.6839	35.3124	16.7103
ENSGALG00000002350	DNAH3	5.40159	4.66477	3.63796	1.67421
ENSGALG00000002370	SH2D4B	7.20947	7.02154	5.8949	1.12786
ENSGALG00000002556	NGF	33.4105	14.6179	9.76411	4.43234
ENSGALG00000002579	RIMBP2	6.14584	2.67464	1.81376	1.14725
ENSGALG00000002647	PLS1	52.8777	45.1463	44.5248	10.1371
ENSGALG00000002710	IPMK	69.4723	67.7948	57.0365	21.5958
ENSGALG00000002714	TMEM132C	11.8351	9.17662	4.65165	1.53489
ENSGALG00000002744	PCDH15	4.92855	4.1838	2.6535	0.643207
ENSGALG00000002756	TMEM121	89.8838	80.4823	72.4502	17.6885
ENSGALG00000002789	MAP2	5.13731	3.73288	2.67822	1.30698
ENSGALG00000002845	CTNNA3	7.89631	5.78216	4.53606	1.28088
ENSGALG00000002883	SCAPER	42.2751	35.0597	27.8166	8.91824
ENSGALG00000002926	DBH	53.2654	29.9812	22.0976	3.1082
ENSGALG00000003014	CHRNA3	13.4359	3.08067	2.85857	0.287095
ENSGALG00000003175	C9orf96	37.9224	33.9803	23.1275	6.88172
ENSGALG00000003374	ESRP2	12.245	11.7204	10.5704	2.559
ENSGALG00000003406	RXRG	35.0145	14.2211	10.7793	3.70673
ENSGALG00000003739	SALL1	45.3102	29.9208	21.5899	20.6991
ENSGALG00000003876	TIMD4	17.5802	13.0085	9.89945	5.25223
ENSGALG00000004078		25.1487	24.7527	19.7413	3.39488
ENSGALG00000004195	KIF4A	74.6142	69.7031	63.9082	23.8076
ENSGALG00000004538	TNN	20.2278	19.6177	18.6349	5.16196
ENSGALG00000004692		297.664	124.914	113.074	90.1872
ENSGALG00000004766	SCG3	47.951	35.5781	28.144	9.23897
ENSGALG00000004878	CCDC30	25.7024	20.8183	12.6563	6.98897
ENSGALG00000004936	GLRA4	12.3925	7.06351	6.18032	1.61525
ENSGALG00000004957	RHBDD1	19.8326	13.1307	8.98364	6.89992
ENSGALG00000004966	NYAP2	4.92165	4.2157	2.5803	0.685683
ENSGALG00000004990	C10orf11	9.18012	8.54619	7.99836	2.94704
ENSGALG00000005122	MYO1H	115.727	102.635	85.8425	18.915
ENSGALG00000005310	CLSTN2	23.5995	16.9696	10.5511	10.4785
ENSGALG00000005400	CACNA2D3	5.2853	4.78588	2.93197	0.75615
ENSGALG00000005413		7.95962	3.71837	1.57459	0.301006
ENSGALG00000005419	ERC2	7.14989	4.6676	3.98459	0.729588
ENSGALG00000005519	TLL2	18.9259	17.9023	14.9534	2.91113
ENSGALG00000005628	COL9A3	12.0082	11.8201	10.6165	3.73078
ENSGALG00000005751	RAB26	14.3407	7.14365	5.86272	4.75826
ENSGALG00000005801	CHRNA4	20.9484	18.147	15.1888	2.85155
ENSGALG00000005826	DLEC1	4.85619	4.57807	2.68435	1.36257
ENSGALG00000005843	EF1A	34.3222	17.0615	14.9718	2.15595
ENSGALG00000005844	CASKIN1	6.14656	5.3131	4.52535	1.8744
ENSGALG00000005868	RAP1GAP2	5.07007	4.31589	3.43992	1.2784
ENSGALG00000005872	BANP	47.3522	41.6089	34.4304	12.7581
ENSGALG00000005913	EEFSEC	44.515	38.2514	34.5504	13.983
ENSGALG00000005917	GRID2IP	9.46277	8.29943	7.78019	2.34387
ENSGALG00000006014	PRKCB	32.3449	24.648	18.7106	10.1876
ENSGALG00000006041	BNC1	21.9392	20.9729	19.5003	6.32364
ENSGALG00000006072	SCN10A	2.82169	2.80643	2.24498	0.464908
ENSGALG00000006087	GPC3	16.2211	15.0631	13.4349	2.71483
ENSGALG00000006112	SCN5A	1.32815	0.869713	0.626044	0.124983
ENSGALG00000006137	ARHGAP22	18.34	18.0066	13.5035	4.52342
ENSGALG00000006258	SPOCK1	12.7221	10.7111	8.11254	2.85456
ENSGALG00000006297	TRPC7	18.8307	12.7227	6.65191	2.30818
ENSGALG00000006312	TSG101	240.086	182.198	167.155	71.5127
ENSGALG00000006314	DPP6	8.20289	4.10903	2.85909	1.20533
ENSGALG00000006346	JSC	26.5701	22.6495	16.1129	5.23788
ENSGALG00000006454	SLC22A18	16.2407	9.51521	8.10443	1.98649
ENSGALG00000006460	TTLL9	16.8401	14.718	12.8985	3.76261
ENSGALG00000006681	BRSK2	5.05458	3.21904	1.52738	0.547585
ENSGALG00000006719	GNAZ	14.3463	8.83075	7.19708	1.9781
ENSGALG00000006744	MUC5B	5.74355	2.95274	1.93038	0.601567
ENSGALG00000006755	USP2	20.8165	20.5259	16.4245	4.06112
ENSGALG00000006757	XYLT1	25.9045	22.8439	16.0176	7.70227
ENSGALG00000006819	AGBL1	9.25797	7.28906	6.70175	1.19186
ENSGALG00000007042	CCDC40	14.8279	13.9213	13.6047	3.38814
ENSGALG00000007132	ACOX2	15.268	13.6495	12.761	4.83842
ENSGALG00000007179	ATP13A5	3.10082	1.72504	1.58406	0.334709
ENSGALG00000007226	OSTN	33.8284	20.4655	17.4312	5.32688
ENSGALG00000007268	CADPS	5.35212	4.21231	3.49393	0.971516
ENSGALG00000007269	GABRA3	9.53929	4.5315	1.16701	0.231767
ENSGALG00000007303	LEPREL1	49.9599	47.5158	39.3363	13.7567
ENSGALG00000007366	RBFOX1	5.12833	4.28453	2.49912	0.613106
ENSGALG00000007487	C21orf58	53.335	44.6778	42.9638	8.6694
ENSGALG00000007526		10.2323	6.3665	5.26308	0.643915
ENSGALG00000007593	JAKMIP2	51.846	40.1649	29.8545	10.4781
ENSGALG00000007631	MEGF11	5.59857	3.95182	2.49038	0.829162
ENSGALG00000007647	MYO3A	3.60867	1.99131	1.62301	0.450663
ENSGALG00000007667	GPR158	3.27467	2.86399	2.62064	0.932541
ENSGALG00000007772	CBLN4	46.8625	43.5094	32.6213	7.21863
ENSGALG00000007796	BCAS1	19.4229	17.6513	13.0656	3.06204
ENSGALG00000007817	EHF	11.3047	7.78057	4.95255	1.00506
ENSGALG00000007841	DNAH7	7.32932	6.46867	5.66759	1.97203
ENSGALG00000007911	CHL1	26.5881	20.0651	15.281	3.84058
ENSGALG00000007976	ALG13	27.9237	26.5525	23.1124	5.31502
ENSGALG00000007993	DCX	27.5547	26.7417	25.3497	5.71025
ENSGALG00000008177	NOS1	3.66869	2.59535	1.90003	0.489194
ENSGALG00000008263	FAR-1	8.87769	7.4586	5.04893	1.85938
ENSGALG00000008323	COL17A1	13.3935	9.65722	7.86285	2.16623
ENSGALG00000008339	GRM7	7.05397	6.8258	6.0543	2.11198
ENSGALG00000008417	CCDC147	8.42852	7.48735	7.43035	1.87824
ENSGALG00000008434	SORCS3	4.81779	3.36942	2.51112	0.726915
ENSGALG00000008440	CHST1	8.87231	7.57464	5.38993	1.66691
ENSGALG00000008465	SORCS1	4.01322	2.6472	2.15244	1.18352
ENSGALG00000008701	XDH	18.2884	14.3485	11.9408	5.12416
ENSGALG00000008744	MCF2L2	8.52026	7.58526	5.86825	2.09687
ENSGALG00000008830	BMP2	43.051	30.9896	28.8477	12.0296
ENSGALG00000009034	ALK	4.4439	3.56257	2.72123	0.543484
ENSGALG00000009037	SPTLC3	7.54301	5.45088	3.44956	0.992206
ENSGALG00000009078	GALNT14	6.24042	5.90367	5.32065	2.07794
ENSGALG00000009091	TRUB1	73.7658	72.9611	57.4974	19.5219
ENSGALG00000009268	FGG	7.02827	4.41093	2.4691	1.51404
ENSGALG00000009362	ITGA6	59.4532	38.8524	34.8352	17.0676
ENSGALG00000009368	RGS6	10.6186	6.88701	5.33911	1.14966
ENSGALG00000009387		15.8635	9.01613	4.75036	2.40154
ENSGALG00000009458		4.53358	3.87584	2.35897	0.941
ENSGALG00000009587	GPHN	52.5078	31.5993	27.8574	12.2632
ENSGALG00000009588	DMBT1	9.5765	9.38546	8.90175	1.80058
ENSGALG00000009640	CHRM5	28.0498	18.6144	11.3992	1.68806
ENSGALG00000009661		39.9189	17.9101	14.744	3.00644
ENSGALG00000009995	AKAP6	5.48311	3.1	2.37547	1.05687
ENSGALG00000010032	PLB1	3.76926	3.04537	2.6556	0.653042
ENSGALG00000010057	KIF6	22.716	22.0307	17.657	3.74855
ENSGALG00000010145	MDGA1	11.2478	9.6366	5.92056	1.50959
ENSGALG00000010252	KRT80	22.0651	12.7298	9.02728	1.38426
ENSGALG00000010343	TSPAN1	15.5062	7.81715	2.2437	0.838772
ENSGALG00000010365	ESRRB	3.85848	2.78347	1.60857	1.0158
ENSGALG00000010379	SNCA	46.8953	38.3443	31.0863	7.85983
ENSGALG00000010397	GRID2	15.0768	12.6618	8.99269	2.49935
ENSGALG00000010408	OPN4-1	10.6373	7.72338	4.24895	2.48106
ENSGALG00000010470	TCERG1L	5.05961	4.24716	3.22946	0.639904
ENSGALG00000010490	DPYSL4	54.0469	32.9263	12.2843	3.29286
ENSGALG00000010502	SPATA6	64.0637	61.2537	58.6336	14.4264
ENSGALG00000010518	NRXN3	6.7317	5.62927	3.27621	0.637547
ENSGALG00000010533	ELAVL4	14.7307	12.0291	8.49676	2.61507
ENSGALG00000010538	TTC27	72.4224	71.2975	71.148	23.7228
ENSGALG00000010540	TTC39A	37.8302	28.1613	23.8894	5.04934
ENSGALG00000010567	RAB3B	32.2786	29.7139	22.3553	6.69015
ENSGALG00000010664	KIF26B	19.5125	10.5302	7.90731	6.64965
ENSGALG00000010719	NEIL3	18.3934	16.5128	14.1914	3.95126
ENSGALG00000010721	GLIS1	16.9821	11.582	8.42436	5.46643
ENSGALG00000010732	GALNTL6	20.2467	19.7089	18.3441	3.30661
ENSGALG00000010769	HPGD	32.4621	21.2742	14.6077	9.35509
ENSGALG00000010772	RGS7	5.74275	3.79168	2.03236	0.593242
ENSGALG00000010775	FMN2	21.1911	20.1108	17.9592	4.8452
ENSGALG00000010812	RYR2	3.4862	1.92493	1.65777	0.564191
ENSGALG00000010820	CHGA	441.594	120.777	104.152	12.2888
ENSGALG00000010874	UNC79	10.2146	3.79389	3.07562	1.86681
ENSGALG00000010961	IGF2BP3	35.3339	29.0326	24.2546	8.6616
ENSGALG00000010980	STK31	27.0414	25.4724	21.1635	4.28352
ENSGALG00000011052	SLC38A11	16.6904	16.5644	16.461	3.8645
ENSGALG00000011141	ITGB6	17.173	15.1055	8.92276	2.73537
ENSGALG00000011170	WIPF3	20.7697	15.9629	14.1721	4.77382
ENSGALG00000011353	TNNI3K	3.8171	3.41733	3.01285	0.655612
ENSGALG00000011369	LHX8	80.2243	79.0084	59.8904	11.0275
ENSGALG00000011413		22.6691	21.652	15.1794	2.96395
ENSGALG00000011562	PARK2	16.7009	12.1174	8.42817	2.001
ENSGALG00000011565	TDRD9	9.84902	8.09302	6.40938	1.53471
ENSGALG00000011577	CNTNAP5	8.06599	6.97387	5.14167	1.32264
ENSGALG00000011605	EPB41L5	21.4534	18.3077	13.2453	7.32666
ENSGALG00000011609	ABTB2	6.40523	5.70414	4.1416	1.48872
ENSGALG00000011624	PNLDC1	27.6869	24.5184	16.0279	3.74223
ENSGALG00000011991	MYOZ2	13.5441	7.09193	6.04044	3.57194
ENSGALG00000012070	CYP24A1	16.4613	11.3709	8.55357	2.95653
ENSGALG00000012145	TBPL2	98.1618	74.977	45.9835	9.26461
ENSGALG00000012292	BANK1	10.3024	8.32154	7.50999	1.60106
ENSGALG00000012308	MANBA	37.0819	30.3945	23.153	12.2975
ENSGALG00000012362	THSD7B	10.2203	7.38718	4.47844	1.77868
ENSGALG00000012407	LRP1B	2.15869	1.81489	1.63354	0.484078
ENSGALG00000012436	CARD10	12.8338	9.84674	9.61569	1.29295
ENSGALG00000012442	MFNG	25.2943	18.0491	11.2853	4.83759
ENSGALG00000012481	TNFIP6	10.5462	4.86317	3.95554	1.84142
ENSGALG00000012541	MB	27.6788	15.306	11.2717	1.88944
ENSGALG00000012668	DCDC2	3.14005	2.00616	1.52855	0.547524
ENSGALG00000012768	GCM2	11.5408	10.1831	6.90616	1.38959
ENSGALG00000012934	BICD1	10.4424	8.36846	7.19523	2.13728
ENSGALG00000012971	CCDC170	9.72449	7.16389	4.22981	2.07918
ENSGALG00000013051	SEMA5A	27.4197	21.6498	18.3215	9.07918
ENSGALG00000013094	DDC	7.27992	1.75933	1.63471	0.381944
ENSGALG00000013149	MOCOS	12.3023	6.52428	4.79251	2.05265
ENSGALG00000013173	PYROXD1	106.875	85.2571	68.3873	23.2369
ENSGALG00000013607	FBXO5	33.8221	33.3791	32.8517	10.6706
ENSGALG00000013771	KIAA1211	10.7138	8.86523	6.11031	2.77837
ENSGALG00000013869	IL20RA	20.0592	19.1105	14.8495	6.84033
ENSGALG00000013940	LNX1	7.28921	6.01526	3.65769	1.00702
ENSGALG00000014011	LRMP	77.1019	74.8159	65.0834	19.9926
ENSGALG00000014124	TEC	36.205	35.4995	30.322	11.6281
ENSGALG00000014210	GNPDA2	88.6136	78.2887	64.6872	25.6866
ENSGALG00000014369	EDARADD	8.03636	6.43772	4.84586	2.09187
ENSGALG00000014479	FAM184B	11.4629	9.78219	7.59821	2.00988
ENSGALG00000014620		64.6277	32.1273	22.8944	6.23873
ENSGALG00000014696	ZBTB7C	16.4345	12.9002	11.5384	4.24051
ENSGALG00000014713	DDX4	9.30949	6.13903	4.70883	0.777566
ENSGALG00000014750		95.189	85.8747	46.7013	11.2887
ENSGALG00000014825		12.88	12.6569	12.2261	2.31413
ENSGALG00000014994		11.4427	10.5343	9.1576	2.05783
ENSGALG00000015034	ANKRD29	22.7803	18.0924	13.7411	2.66801
ENSGALG00000015283	CEP57L1	14.2944	11.4313	8.18931	2.72985
ENSGALG00000015309	SCML4	10.495	9.56282	8.80103	2.18648
ENSGALG00000015333	PCGF3	61.3322	40.7886	29.7349	17.8597
ENSGALG00000015343	RTN4IP1	60.5549	50.7422	39.7666	16.7972
ENSGALG00000015410	BVES	9.34114	8.6889	8.67071	1.87637
ENSGALG00000015414	NSUN3	12.2204	10.1904	8.06431	3.04243
ENSGALG00000015419	PENK	27.3232	11.4427	9.71288	2.01446
ENSGALG00000015434	GRIK2	9.34385	8.88746	5.60655	1.29032
ENSGALG00000015459	ZFP92	21.3881	17.6471	16.1098	7.19229
ENSGALG00000015491	GPR89	39.7281	26.9455	22.3171	6.444
ENSGALG00000015519	ROBO2	7.98146	3.4632	2.59875	1.43213
ENSGALG00000015528		28.9865	17.4661	14.8889	3.52715
ENSGALG00000015608	ADRA2C	25.036	17.958	14.5829	2.87673
ENSGALG00000015622	EYA1	5.85525	4.55057	3.74949	1.01583
ENSGALG00000015623	HGFAC	7.48238	6.3266	4.51239	1.01541
ENSGALG00000015632	TRPA1	7.61975	6.54842	6.49857	1.45108
ENSGALG00000015708	FGFR3	15.4605	9.75001	8.41043	4.2972
ENSGALG00000015799	ELAVL2	16.4667	11.6336	10.1336	2.92292
ENSGALG00000015845	RIPPLY2	34.4829	25.8436	14.941	3.37886
ENSGALG00000015935	SMYD1	10.7733	2.98327	1.92762	1.67051
ENSGALG00000016017	SLC4A11	95.7791	86.0351	68.2343	17.5681
ENSGALG00000016262	XK	4.74555	4.04804	3.13899	1.10364
ENSGALG00000016316	GCM1	16.2749	13.6049	9.39412	2.12213
ENSGALG00000016341	CSMD1	1.65323	1.46322	1.20199	0.28025
ENSGALG00000016352	DLGAP2	7.69568	5.21801	4.48326	0.981602
ENSGALG00000016428	ENPP2	19.6607	14.3079	7.91784	7.52839
ENSGALG00000016627	FZD3	4.80975	3.69252	2.55535	1.14233
ENSGALG00000016667	GAL10	37.7331	21.1819	13.3043	0.113036
ENSGALG00000016679	PKHD1	1.2699	0.83722	0.68992	0.15013
ENSGALG00000016715	MEP1A	11.4301	6.71171	3.70217	0.732706
ENSGALG00000016834	MCF2L	39.9496	36.6815	36.0575	9.99441
ENSGALG00000017021	ATP7B	4.38501	3.16476	1.7818	1.13364
ENSGALG00000017086	MTUS2	5.92924	3.19598	2.38615	1.39187
ENSGALG00000018401		88.9729	63.0155	30.2276	7.60691
ENSGALG00000018503	NKX6-3	23.1453	19.3275	13.5876	2.11647
ENSGALG00000020002	SLC22A3	60.2971	53.9885	47.9906	9.33245
ENSGALG00000020358	C14orf39	5.79138	4.59595	3.76359	0.948004
ENSGALG00000020656	PRLHR	12.2749	6.03809	3.33834	0.404753
ENSGALG00000020895		7.18232	3.77508	2.55202	1.1779
ENSGALG00000021041	SCYL3	53.1385	46.8695	44.9672	17.9986
ENSGALG00000021344		23.8442	21.7812	18.9161	2.76336
ENSGALG00000022720		12.8188	9.17371	5.01061	1.58568
ENSGALG00000023069	MYRIP	27.5468	25.1215	18.845	4.6677
ENSGALG00000023271		7.11089	5.09012	3.38705	0.797704
ENSGALG00000023421	CUZD1	12.616	9.42614	7.05808	2.03828
ENSGALG00000023670	NAALADL2	11.1446	7.69637	5.87384	2.56776
ENSGALG00000023749	DARS2	27.5459	24.9553	19.2745	8.81129
ENSGALG00000024067		51.2379	46.5579	41.8082	7.44574
ENSGALG00000024136		96.9309	87.4908	55.3177	10.3398
ENSGALG00000024368	AMH	1102.74	812.574	512.109	176.902
ENSGALG00000025843		12.5054	11.4138	7.00568	1.38447
ENSGALG00000025886	SUSD3	6.7385	5.54563	3.46059	0.748978
ENSGALG00000025899		9.79365	6.96551	2.27092	0.382026
ENSGALG00000025939		5.08255	1.65485	0.890206	0.0693312
ENSGALG00000026347		68.2837	57.7972	39.2432	9.28421
ENSGALG00000026714	SHISA2	37.723	35.6478	27.3882	8.57081
ENSGALG00000026754		19.2995	12.8235	10.7555	2.18181
ENSGALG00000027090		3656.15	2638.13	2066.34	1084.31
ENSGALG00000027147		77.5696	72.7438	52.4487	11.0267
ENSGALG00000027260	MC3R	16.7518	15.6487	10.5835	2.7077
ENSGALG00000027281	PNMT	77.2504	9.57347	7.14351	0.0781607
ENSGALG00000027353	C10orf71	5.11176	2.65539	1.17548	0.559029
ENSGALG00000027427		26.726	19.7532	12.5359	1.68171
ENSGALG00000027511	SP5	18.6535	13.0677	11.3015	2.4197
ENSGALG00000027546		71.7139	63.1768	48.9197	13.4967
ENSGALG00000027702	SCN11A	5.30046	3.35047	2.25795	1.11581
ENSGALG00000027934	FAM19A1	8.59844	6.01766	4.70664	1.37927
ENSGALG00000028153	FOXE3	7.51059	3.12422	1.52647	0.208209
ENSGALG00000028207	ZBBX	45.9584	31.8816	21.2923	5.33657
ENSGALG00000028264	TMEM55A	115.529	100.113	96.6426	29.6359
ENSGALG00000028327		17.5655	12.36	8.07101	2.34256
ENSGALG00000028333		2.64236	1.75703	1.21313	0.412619
ENSGALG00000028598	SERPINA12	9.21702	5.97497	3.59389	0.656607
ENSGALG00000028647	FAM159A	8.92139	6.94782	6.11201	0.990555
ENSGALG00000028897	WDR25	36.9712	33.3332	29.1549	7.33705
ENSGALG00000029011	SLC35F1	13.8814	7.95332	5.94526	5.63477
ENSGALG00000029130	LRRC55	5.13477	1.91086	1.03886	0.359233
ENSGALG00000029168	TMEM27	10.7666	10.1181	7.28554	2.1697
Novel00039		4.40032	4.35681	2.73922	0.929616
Novel00082		3.19375	2.98967	1.81998	0.792792
Novel00136		13.501	10.0547	7.62596	1.25773
Novel00147		21.8866	12.4319	6.38106	1.03127
Novel00150		10.2156	8.26071	6.59538	0.973638
Novel00179		20.5166	16.4562	15.4972	3.22808
Novel00246		13.9011	10.0533	6.30883	1.88992
Novel00264		4.84575	2.24572	1.30779	0.458965
Novel00294		21.0319	17.3834	13.1993	2.00406
Novel00316		13.8636	8.2807	7.30484	1.4519
Novel00331		8.26883	7.29215	5.72895	2.78819
Novel00370		13.1948	10.5763	10.1057	1.99731
Novel00423		5.57155	5.36203	3.04469	0.743901
Novel00432		4.29391	1.9296	1.53748	1.03061
Novel00449		18.2933	17.8762	17.8069	2.80862
Novel00456		15.0019	12.2475	9.749	1.71061
Novel00519		4.94336	3.94471	2.31488	0.756871
Novel00529		13.6749	9.77178	7.36146	0.909834
Novel00544		15.6679	10.0983	7.83013	2.37338
Novel00580		46.8567	41.2032	37.809	5.8666
Novel00599		50.451	23.6914	21.5704	5.30293
Novel00618		14.0336	10.5788	4.89692	0.966577
Novel00640		3.65014	2.26477	1.71465	0.666176
Novel00644		34.4435	31.0774	27.6988	4.71539
Novel00652		14.3187	13.3592	9.5498	1.96542
Novel00694		6.27277	5.58878	4.9729	0.775429
Novel00700		14.3934	14.0661	10.0477	1.05459
Novel00709		5.7929	5.46482	2.17371	0.768444
Novel00758		10.5802	7.49821	5.12741	0.733897
Novel00761		13.044	9.48105	8.50828	2.27996
Novel00762		13.2137	11.0197	10.3793	1.7128
Novel00841		10.953	9.13133	5.49495	1.35103
Novel00847		27.2941	24.1064	12.9283	2.45718
Novel00863		9.08831	7.3558	3.59079	1.27944
Novel00872		10.1498	9.52203	4.73097	1.15275
Novel00901		13.0419	9.49848	5.56971	1.30464
Novel00907		5.96189	3.91513	2.40095	0.531885
Novel00913		7.86847	4.81741	3.14085	0.689506
Novel00942		4.88239	4.28443	3.66036	0.538169
Novel00944		3.8048	2.93728	2.44405	0.553957
Novel00961		35.7895	28.7088	16.4572	4.10616
Novel01000		7.08662	6.32153	6.07514	1.03827
Novel01004		8.32891	6.04946	3.49731	0.419172
Novel01030		26.4886	15.1125	14.48	2.1916
Novel01049		20.4994	10.5614	7.88935	0.819253
Novel01054		37.3264	31.7807	22.9787	3.05281
Novel01081		12.7652	11.6879	7.30871	1.3779
Novel01082		23.1799	17.6347	6.14894	2.51419
Novel01097		2.27372	1.94892	1.80634	0.390717
Novel01099		5.34506	3.30253	1.72689	0.289509
Novel01136		129.275	123.386	103.162	25.6161
Novel01147		18.0366	12.3112	8.65107	1.20643
Novel01160		8.9774	7.52974	5.91131	1.0094
Novel01163		12.7804	11.6939	7.94628	1.74119
Novel01193		17.1746	8.081	7.66798	0.851161
Novel01206		33.7591	33.1178	26.0652	4.08451
Novel01219		1.5476	0.976625	0.613113	0.0924853
Novel01221		7.99687	6.67937	3.64644	1.08601
Novel01224		7.2561	5.11054	3.42455	0.717483
Novel01236		5.36453	2.28375	1.04529	0.142715
Novel01320		6.30131	5.8394	5.53361	0.78091
Novel01349		7.56293	6.29928	3.97906	0.930893
Novel01380		21.5861	17.0864	11.6167	2.69218
Novel01383		7.82337	4.4187	2.70836	0.788944
Novel01402		4.24242	3.9569	2.45337	0.326205
Novel01435		13.6208	11.0965	8.73361	1.75254
Novel01439		6.49558	5.44964	3.74294	1.49523
Novel01446		2.4605	1.87208	1.02456	0.114144
Novel01469		11.6104	8.60266	4.41206	1.81137
Novel01492		16.9773	15.3061	7.89336	2.28408
Novel01524		22.5103	14.752	14.1482	2.209
Novel01536		12.5537	12.4915	8.56056	1.79257
Novel01538		3.47545	3.17503	1.91788	0.413982
Novel01574		4.57187	4.11193	3.73013	0.406978
Novel01585		104.291	74.5918	47.2741	14.961
Novel01589		36.4709	22.4717	14.2921	3.07052
Novel01618		108.956	99.8006	53.7347	16.1457
Novel01621		1.58578	0.841697	0.563963	0.107201
Novel01636		9.93884	6.03933	5.17056	0.41847
Novel01676		4.1265	3.83802	3.24606	0.659567
Novel01684		11.663	10.9578	8.21217	1.17516
Novel01702		24.8351	19.4337	17.8983	3.40671
Novel01712		14.9028	10.244	6.52959	0.863406
Novel01767		14.9983	9.00274	8.31695	1.77923
Novel01769		11.6842	8.94319	6.25201	0.922128
Novel01776		238.265	166.535	159.642	55.9873
Novel01798		5.63869	5.03709	4.7105	0.89874
Novel01799		8.23605	5.01744	3.81416	0.171728
Novel01872		9.26616	8.06068	7.1276	2.2671
Novel01903		2.71455	1.12699	0.802534	0.150007
Novel01932		16.4961	12.8614	7.80047	2.16338
Novel01981		48.3614	37.1498	29.1219	11.1587
Novel01987		6.84043	4.12257	3.39879	0.176704
Novel01996		4.32345	2.37325	0.790083	0.103568
Novel02019		12.3283	5.30509	5.09833	0.627837
Novel02078		5.37606	3.74739	2.09248	1.38592
Novel02079		12.7856	9.35273	7.90779	1.53527
Novel02081		4.81187	4.31892	2.94583	0.788459
Novel02083		7.66856	5.79604	3.31236	1.23827
Novel02084		3.45459	2.94879	1.14315	0.243308
Novel02093		10.5139	4.97269	3.58069	0.682288
Novel02128		66.1779	55.6284	43.372	8.12266
Novel02130		8.25168	7.15315	4.86816	0.86031
Novel02133		14.3589	11.6019	10.7939	1.79023
Novel02147		13.8547	5.50431	1.54257	1.52647
Novel02162		16.6978	10.1348	7.01421	1.92219
Novel02209		25.2873	18.6578	16.2913	2.57808
Novel02228		5.23774	2.6179	1.74065	0.403336
Novel02241		6.14875	4.45303	3.33568	0.42952
Novel02260		31.5765	22.3698	16.0066	4.02373
Novel02277		6.53916	4.88913	3.26428	0.478996
Novel02281		33.4787	26.734	17.4158	4.18985
Novel02302		6.43662	5.42157	5.09232	1.13207
Novel02328		10.1635	6.46206	3.14337	0.919048
Novel02344		33.1705	32.4327	20.1503	4.67447
Novel02363		44.2124	38.9278	28.5083	7.75882
Novel02412		8.55433	8.33513	4.33557	1.48587
Novel02447		4.1043	1.85787	1.33786	0.376447
Novel02478		7.95933	2.72791	1.93186	0.292782
Novel02502		61.0991	58.2789	50.2988	11.3773
Novel02519		21.6857	15.5428	13.4948	5.93206
Novel02531		9.56808	7.45955	3.70851	1.39147
Novel02534		3.32974	1.87229	0.850504	0.218589
Novel02566		6.69531	6.22991	4.84163	0.754153
Novel02567		24.8885	23.7902	15.6792	3.91669
Novel02573		13.5924	10.3492	8.75933	2.02068
Novel02578		9.46457	9.28087	5.21873	1.14044
Novel02582		6.04517	4.34634	1.87045	0.378754
Novel02594		12.6534	9.08252	4.66942	0.651339
Novel02600		4.78075	2.53731	1.77974	0.789622
Novel02621		30.1934	19.9895	17.5526	4.92722
Novel02651		4.90576	4.35824	2.82398	0.236458
Novel02668		7.33664	6.49843	2.53026	0.407918
Novel02721		13.3442	8.05844	4.5259	1.13262
Novel02732		8.77454	8.1029	5.50257	1.01981
Novel02741		12.5477	9.89994	6.87401	1.41336
Novel02744		17.3062	15.2651	9.45585	1.82717
Novel02824		6.12151	5.04286	4.67194	1.00003
Novel02838		18.7343	17.6616	3.63106	0.988974
Novel02906		25.2994	20.3563	6.1069	3.13626
Novel02921		20.5197	12.9837	8.19037	1.69207
Novel02938		9.4016	5.36563	3.88364	1.38153
Novel02960		33.9225	27.4166	23.3634	6.01231
Novel02964		7.59793	6.34164	4.58985	1.31299
Novel02965		6.97504	5.16983	4.12191	0.50126
Novel02979		12.2773	11.1149	9.62475	1.64314
Novel03027		4.62015	2.8023	1.30743	0.102299
Novel03087		9.26525	7.14294	4.49481	1.01837
Novel03098		2.19173	1.1247	1.08894	0.633584
Novel03099		3.58358	2.30703	1.61628	0.211389
Novel03110		7.56287	7.34296	4.98995	0.950305
Novel03138		35.3647	27.0283	21.0806	3.07765
Novel03161		69.4475	67.2646	46.2196	10.8321
Novel03180		11.0499	10.1527	7.81116	2.19505
Novel03191		41.3074	35.9732	23.6592	5.27128
Novel03199		8.27837	6.84152	4.54563	1.03988
Novel03201		10.6348	9.81315	6.50082	3.28329
Novel03209		8.93386	6.03909	3.26074	0.592319
Novel03216		18.8487	14.1981	7.1922	2.16407
Novel03229		25.1249	21.0776	12.2888	3.21514
Novel03232		19.0362	12.5961	7.29684	1.77556
Novel03283		31.6937	29.593	25.9147	5.9665
Novel03289		16.9904	16.6449	16.071	3.26426
Novel03299		17.8855	9.45919	6.65714	2.48412
Novel03307		8.25775	4.2099	2.42563	0.749083
Novel03311		7.78371	6.3391	3.67095	0.72867
Novel03331		31.6814	27.945	25.7348	6.60706
Novel03349		12.8128	12.2401	6.71564	1.67274
Novel03357		2.19657	2.1219	1.10725	0.33867
Novel03380		35.4685	33.7133	19.3104	4.94541
Novel03386		8.24545	7.37715	4.09276	0.657165
Novel03397		17.2693	13.4267	9.35105	2.2859
Novel03433		64.2011	44.9414	26.9842	5.21547
Novel03448		7.1231	3.03452	2.82946	0.671265
Novel03451		39.943	32.8306	21.156	7.46903
Novel03458		16.5146	8.90694	5.46086	0.990169
Novel03481		11.843	6.56433	5.53543	1.21664
Novel03507		14.0046	13.2951	10.4513	3.2917
Novel03546		19.795	13.3729	3.64915	0.872673
Novel03550		11.0127	8.7911	5.25215	1.16296
Novel03562		20.9698	20.7243	10.4886	3.53847
Novel03590		5.86131	4.70041	3.15596	0.800435
Novel03641		17.2871	15.4487	11.1001	2.17571
Novel03642		16.5538	12.6062	7.89744	1.23852
Novel03710		5.10763	3.45214	2.31184	0.541203
Novel03716		35.0342	25.2191	22.124	6.5913
Novel03738		27.2066	3.96891	2.07715	0.274062
Novel03817		12.3872	11.8382	8.13818	1.7952
Novel03834		3.13237	2.03368	1.67166	0.505696
Novel03851		33.0803	27.6223	23.6893	5.60037
Novel03874		17.3097	13.2066	3.50521	2.19784
Novel03882		8.499	4.13085	3.12973	0.435882
Novel03886		12.3466	8.9283	5.21454	1.07502
Novel03907		5.90189	3.2622	1.87698	0.563555
Novel03911		14.6378	9.38639	8.93635	1.07676
Novel03929		8.0967	4.8134	3.31189	0.949027
Novel03989		13.6813	10.7135	5.51378	1.12611
Novel04004		28.4187	23.5287	21.0812	3.39316
Novel04043		6.2035	4.11802	3.10728	0.990006
Novel04047		3.42265	2.61636	1.9256	0.346044
Novel04055		14.9672	5.0849	2.47485	0.615036
Novel04071		26.6614	25.8287	21.5446	4.84379
Novel04096		29.4274	15.1576	13.1628	1.84084
Novel04133		4.28239	3.05029	1.66511	0.264883
Novel04135		7.3688	6.46045	3.42667	0.685685
Novel04150		57.8185	44.3582	41.5056	10.4323
Novel04221		30.0783	27.5455	16.1154	2.28057
Novel04224		9.28518	6.29159	4.05221	0.91316
Novel04227		10.1131	5.62356	4.39475	0.470721
Novel04231		3.61714	1.79543	1.67083	0.359947
Novel04235		3.14747	2.74737	2.14853	0.612872
Novel04251		11.5411	5.77241	3.75496	1.18156
Novel04268		8.92122	6.06829	5.78322	1.62931
Novel04287		6.02976	5.11763	2.70659	0.582382
Novel04294		11.4446	9.96699	7.88958	1.7485
Novel04297		13.8536	9.40652	6.36992	1.48646
Novel04322		6.81539	4.81048	2.66422	0.294266
Novel04325		44.7751	36.658	32.3902	6.61471
Novel04349		16.6633	11.9988	7.00956	1.61809
Novel04350		68.5257	64.1421	50.9113	10.4257
Novel04360		4.80127	4.09315	3.43486	0.634346
Novel04369		4.01531	3.16075	2.57524	0.450043
Novel04387		5.96852	4.62664	4.45196	0.811169
Novel04394		8.14281	6.93117	2.47906	0.400548
Novel04397		10.0833	7.28285	5.58637	0.962824
Novel04401		4.30944	2.39888	2.08637	0.322742
Novel04406		10.7897	10.5383	8.94216	1.47452
Novel04407		5.71226	3.93538	2.70781	0.265353
Novel04416		9.00416	8.95203	6.09779	1.84249
Novel04428		5.55905	4.61483	4.36858	0.71501
Novel04442		11.565	10.9795	6.97882	1.62405
Novel04445		15.3928	9.52157	6.70518	1.07054
Novel04457		6.99226	3.38655	2.49538	0.331014
Novel04474		7.34421	7.30596	5.38434	1.39994
Novel04500		6.78939	4.0954	2.78791	0.674231
Novel04519		11.5164	10.8543	6.88119	1.45313
Novel04528		18.0577	16.7277	15.5461	2.46759
Novel04532		6.01086	4.94499	2.99164	0.634755
Novel04545		18.367	14.4406	13.8551	2.75731
Novel04572		5.60322	3.40331	2.91946	0.697872
Novel04580		44.3133	42.4348	33.6439	4.34814
Novel04645		6.21348	4.72538	3.86709	1.24711
Novel04659		7.58873	6.9726	6.56935	1.06073
Novel04663		3.65664	3.14382	2.07556	0.470666
Novel04670		5.71306	3.74097	3.24055	0.699486
Novel04680		16.5136	14.5127	9.02208	2.07146
Novel04685		8.55267	6.06017	2.07462	0.614247
Novel04694		3.23383	1.7998	1.38412	0.25037
Novel04701		53.7407	51.7194	27.4789	5.19679
Novel04810		31.9036	19.3786	14.1001	2.13944
Novel05036		100.582	71.8662	35.499	8.1857
Novel05128		26.0321	25.9243	22.9504	6.22839
Novel05235		13.8817	13.1341	9.49682	1.60458
Novel05272		7.96373	5.1806	4.47885	0.781362
Novel05479		40.8406	30.2937	17.9003	5.78745
Novel05760		17.2982	13.1983	10.0929	3.61516
Novel05762		4.29554	3.27505	2.20678	0.236368
Novel05768		3.30987	2.31004	1.95115	0.349379
Novel05776		17.7946	7.27102	6.23721	0.396882
Novel05822		13.7923	6.50903	5.00918	0.879657
Novel05828		14.6655	10.0623	9.52592	2.30553
Novel05840		26.9831	11.1243	9.44643	1.4403
Novel05843		44.8716	43.433	29.0983	6.03708

## Sheet: Supplementary Table S8
Supplementary Table S8-1 Differential expression genes between S_B and S_A
GeneID	Gene Symbols	readcount_S_B	readcount_S_A	log2(fold_change)	pvalue	qvalue	up/down	Description
ENSGALG00000000327	FBN3	31.8139	73.2325	-1.2028	3.3055e-05	0.0046137	down	Fibrillin-3; Uncharacterized protein [Source:UniProtKB/TrEMBL;Acc:Q804J3]
ENSGALG00000000394	SLC6A17	103.339	43.7535	1.2399	8.7341e-07	0.00019036	up	solute carrier family 6, member 17 [Source:HGNC Symbol;Acc:31399]
ENSGALG00000000874	NDRG4	37.4547	89.6923	-1.2598	1.9183e-06	0.00037873	down	NDRG family member 4 [Source:HGNC Symbol;Acc:14466]
ENSGALG00000001004		22.4502	0	5.7455	8.8236e-07	0.00019036	up	Uncharacterized protein [Source:UniProtKB/TrEMBL;Acc:F1P1U6]
ENSGALG00000001559	ZP3	72.8034	30.7344	1.2442	3.4832e-05	0.0047956	up	Zona pellucida sperm-binding protein 3 Processed zona pellucida sperm-binding protein 3 [Source:UniProtKB/Swiss-Prot;Acc:P79762]
ENSGALG00000001926	HSPB1	28.4294	68.2108	-1.2626	3.1875e-05	0.0045378	down	heat shock protein beta-1 [Source:RefSeq peptide;Acc:NP_990621]
ENSGALG00000002564	RGS4	8.46114	58.2605	-2.7836	1.0045e-10	4.29e-08	down	regulator of G-protein signaling 4 [Source:RefSeq peptide;Acc:NP_989716]
ENSGALG00000004692		128.76	303.392	-1.2365	5.9689e-18	4.4611e-15	down	Uncharacterized protein [Source:UniProtKB/TrEMBL;Acc:F1NII3]
ENSGALG00000004742	BMP15	172.156	79.7885	1.1095	6.5895e-09	2.0894e-06	up	bone morphogenetic protein 15 precursor [Source:RefSeq peptide;Acc:NP_001006589]
ENSGALG00000005038	CENPI	107.626	50.17	1.1011	5.1584e-06	0.00094693	up	Centromere protein I [Source:UniProtKB/Swiss-Prot;Acc:Q8AYS7]
ENSGALG00000006319	TGFBI	95.9305	193.148	-1.0096	4.4399e-09	1.4748e-06	down	transforming growth factor-beta-induced protein ig-h3 precursor [Source:RefSeq peptide;Acc:NP_990367]
ENSGALG00000006323	LECT2	130.377	0	7.4533	2.6595e-30	4.6379e-27	up	myeloid protein 1 precursor [Source:RefSeq peptide;Acc:NP_990809]
ENSGALG00000006384		12.1464	45.2414	-1.8971	5.6095e-06	0.001012	down
ENSGALG00000006551	TH	3.57248	47.7522	-3.7406	2.8388e-11	1.264e-08	down	tyrosine 3-monooxygenase [Source:RefSeq peptide;Acc:NP_990136]
ENSGALG00000007047	GAL	2.89559	37.0114	-3.676	5.7873e-09	1.8924e-06	down	Galanin [Source:UniProtKB/Swiss-Prot;Acc:P30802]
ENSGALG00000009032	PIF1	86.1908	36.4535	1.2415	6.9195e-06	0.0012067	up	PIF1 5'-to-3' DNA helicase [Source:HGNC Symbol;Acc:26220]
ENSGALG00000009155	CHGB	157.452	854.053	-2.4394	1.3827e-117	1.4468e-113	down	chromogranin B (secretogranin 1) [Source:HGNC Symbol;Acc:1930]
ENSGALG00000010153	CYP21A2	10.9431	121.171	-3.4689	6.4676e-25	7.5192e-22	down	uncharacterized protein LOC429828 precursor [Source:RefSeq peptide;Acc:NP_001092828]
ENSGALG00000010331	MME	106.911	52.1229	1.0364	1.5581e-05	0.0023975	up	neprilysin [Source:RefSeq peptide;Acc:NP_001004412]
ENSGALG00000010448	LTBP3	250.299	509.326	-1.0249	5.1799e-22	5.1619e-19	down	Uncharacterized protein [Source:UniProtKB/TrEMBL;Acc:F1N9I4]
ENSGALG00000010820	CHGA	238.303	861.539	-1.8541	7.676e-85	5.3545e-81	down	chromogranin A (parathyroid secretory protein 1) [Source:HGNC Symbol;Acc:1929]
ENSGALG00000010874	UNC79	39.7862	105.92	-1.4126	1.672e-08	4.8596e-06	down	unc-79 homolog (C. elegans) [Source:HGNC Symbol;Acc:19966]
ENSGALG00000013575	ISG12(2)	9.81492	55.5637	-2.5011	2.4834e-09	8.9602e-07	down	putative ISG12-2 protein [Source:RefSeq peptide;Acc:NP_001001296]
ENSGALG00000013723	OAS*A	28.2038	67.6993	-1.2633	3.389e-05	0.0046968	down	59 kDa 2'-5'-oligoadenylate synthase-like protein [Source:RefSeq peptide;Acc:NP_990372]
ENSGALG00000014603	C1S	17.0727	67.6528	-1.9865	1.0495e-08	3.0935e-06	down	complement C1s subcomponent precursor [Source:RefSeq peptide;Acc:NP_001025948]
ENSGALG00000016669	GAL2	56.7837	0	6.4468	7.7563e-15	4.6376e-12	up	Gallinacin-2 [Source:UniProtKB/Swiss-Prot;Acc:P46158]
ENSGALG00000019696	CATHL2	23.1271	0	4.8708	8.6572e-07	0.00019036	up	Cathelicidin-2 [Source:UniProtKB/Swiss-Prot;Acc:Q2IAL7]
ENSGALG00000020488	C11orf24	43.7723	93.8305	-1.1	1.1858e-05	0.0019236	down	Uncharacterized protein [Source:UniProtKB/TrEMBL;Acc:E1C533]
ENSGALG00000021198	HAUS3	81.227	23.3879	1.7962	8.4251e-09	2.5187e-06	up	HAUS augmin-like complex, subunit 3 [Source:HGNC Symbol;Acc:28719]
ENSGALG00000022586	HPX	185.167	538.944	-1.5413	5.9678e-42	1.7841e-38	down	hemopexin [Source:HGNC Symbol;Acc:5171]
ENSGALG00000022815	GAL1	56.6332	3.02229	4.2279	8.2283e-14	4.4152e-11	up	Gallinacin-1 [Source:UniProtKB/Swiss-Prot;Acc:P46156]
ENSGALG00000022817	GAL7	32.754	0	5.7599	2.8807e-09	1.0047e-06	up	Gallinacin-7 [Source:UniProtKB/Swiss-Prot;Acc:Q6QLR2]
ENSGALG00000023818		39.4853	170.225	-2.1081	4.1847e-21	3.8076e-18	down
ENSGALG00000023834	JPH2	144.629	57.9815	1.3187	1.002e-09	3.9563e-07	up	junctophilin 2 [Source:HGNC Symbol;Acc:14202]
ENSGALG00000023973		37.9435	86.7165	-1.1925	7.2226e-06	0.0012491	down	Uncharacterized protein [Source:UniProtKB/TrEMBL;Acc:F1P2H5]
ENSGALG00000024272		48.8866	12.1357	2.0102	1.4122e-06	0.00028973	up	Protein MRP-126 [Source:UniProtKB/Swiss-Prot;Acc:P28318]
ENSGALG00000024372	BFIV21	280.045	568.33	-1.0211	3.0783e-24	3.3905e-21	down	MHC BF2 class I precursor [Source:RefSeq peptide;Acc:NP_001026509]
ENSGALG00000026147	PLVAP	43.9603	114.708	-1.3837	7.3673e-09	2.2673e-06	down	plasmalemma vesicle associated protein [Source:HGNC Symbol;Acc:13635]
ENSGALG00000026572	RGS5	131.167	269.03	-1.0364	1.5285e-12	7.2696e-10	down	Uncharacterized protein [Source:UniProtKB/TrEMBL;Acc:E1C5A5]
ENSGALG00000026970		78.6322	207.097	-1.3971	5.036e-15	3.0996e-12	down
ENSGALG00000027281	PNMT	8.79959	70.2102	-2.9962	1.822e-13	9.5321e-11	down	phenylethanolamine N-methyltransferase [Source:HGNC Symbol;Acc:9160]
ENSGALG00000027973	CATHL1	19.4042	0	4.6176	8.0778e-06	0.0013743	up	Cathelicidin-1 [Source:UniProtKB/Swiss-Prot;Acc:Q6QLQ5]
ENSGALG00000028595	CCNO	162.04	78.2541	1.0501	7.552e-08	2.0005e-05	up	cyclin O [Source:HGNC Symbol;Acc:18576]
Novel00431		20.4572	63.6541	-1.6376	1.1178e-06	0.00023629	down
Novel00599		47.9841	101.038	-1.0743	8.1871e-06	0.0013817	down
Novel01198		756.765	346.355	1.1276	6.4032e-35	1.34e-31	up
Novel01298		171.705	63.2356	1.4411	1.0089e-12	4.9101e-10	up
Novel01422		126.917	32.7802	1.953	2.4601e-14	1.3548e-11	up
Novel02955		9.47648	67.2809	-2.8278	2.4756e-12	1.1513e-09	down
Novel04691		140.906	61.7012	1.1914	2.6696e-08	7.5495e-06	up
Novel05107		17.2231	50.263	-1.5452	3.307e-05	0.0046137	down
Supplementary Table S8-2 Differential expression genes between S_C and S_B
GeneID	Gene Symbols	readcount_S_C	readcount_S_B	log2(fold_change)	pvalue	qvalue	up/down	Description
ENSGALG00000005086	PLAU	35.1744	6.66146	2.4006	5.4616e-06	0.0025422	up	urokinase-type plasminogen activator preproprotein [Source:RefSeq peptide;Acc:NP_990774]
ENSGALG00000006343	ACTG2	155.469	53.9948	1.5257	2.249e-12	2.9443e-09	up	actin, aortic smooth muscle [Source:RefSeq peptide;Acc:NP_001026400]
ENSGALG00000006520	MYH11	222.793	82.8982	1.4263	1.4716e-15	2.8022e-12	up	myosin-11 [Source:RefSeq peptide;Acc:NP_990605]
ENSGALG00000006775	TGM2	371.375	170.496	1.1231	1.8809e-17	5.6283e-14	up	protein-glutamine gamma-glutamyltransferase 2 [Source:RefSeq peptide;Acc:NP_990779]
ENSGALG00000006992	MMP9	41.9647	6.14335	2.7721	7.2167e-08	4.7238e-05	up	matrix metalloproteinase-9 precursor [Source:RefSeq peptide;Acc:NP_989998]
ENSGALG00000007468	HBAA	65.4572	155.841	-1.2515	2.7517e-10	3.0336e-07	down	Hemoglobin subunit alpha-A [Source:UniProtKB/Swiss-Prot;Acc:P01994]
ENSGALG00000010490	DPYSL4	30.0254	78.8273	-1.3925	1.1562e-06	0.00065453	down	Uncharacterized protein [Source:UniProtKB/TrEMBL;Acc:F1NNK9]
ENSGALG00000011041	DNAJC6	80.0354	30.3837	1.3973	2.5174e-06	0.0013182	up	putative tyrosine-protein phosphatase auxilin [Source:RefSeq peptide;Acc:NP_001170886]
ENSGALG00000011902	TAGLN	114.663	31.6789	1.8558	3.7062e-12	4.5665e-09	up	Transgelin [Source:UniProtKB/Swiss-Prot;Acc:P19966]
ENSGALG00000016841	COL4A1	195.406	88.6344	1.1405	4.2304e-10	4.4305e-07	up	collagen alpha-1(IV) chain precursor [Source:RefSeq peptide;Acc:NP_001155871]
ENSGALG00000019063	MMP10	50.2675	7.10556	2.8226	2.6694e-09	2.1505e-06	up
ENSGALG00000021139		50.879	145.775	-1.5186	1.8696e-12	2.6107e-09	down	Ig lambda chain V-1 region [Source:UniProtKB/Swiss-Prot;Acc:P04210]
ENSGALG00000022586	HPX	436.51	182.228	1.2603	4.1085e-24	1.7211e-20	up	hemopexin [Source:HGNC Symbol;Acc:5171]
ENSGALG00000028273	HBB	60.9196	141.482	-1.2156	4.0385e-09	3.133e-06	down	Hemoglobin subunit beta [Source:UniProtKB/Swiss-Prot;Acc:P02112]
Novel01422		9.97627	124.902	-3.6462	9.6126e-27	5.0337e-23	down
Novel01912		1.31944	21.8348	-4.0486	3.6318e-06	0.0018112	down
Novel02036		121.131	272.343	-1.1689	2.3875e-15	4.1675e-12	down
Novel02189		89.0141	10.8804	3.0323	2.2194e-16	5.1653e-13	up
Novel02454		53.5501	0	6.4988	5.3124e-14	7.948e-11	up
Novel03000		42.898	93.6675	-1.1266	6.3781e-06	0.0027687	down
Supplementary Table S8-3 Differential expression genes between S_D and S_C
GeneID	Gene Symbols	readcount_S_D	readcount_S_C	log2(fold_change)	pvalue	qvalue	up/down	Description
ENSGALG00000000059	TUBB3	15.0476	62.3616	-2.0511	1.7789e-12	2.6983e-11	down	tubulin beta-4 chain [Source:RefSeq peptide;Acc:NP_001026769]
ENSGALG00000000122	GNB2L1	964.416	434.514	1.1503	4.3335e-15	8.5718e-14	up	Guanine nucleotide-binding protein subunit beta-2-like 1 [Source:UniProtKB/Swiss-Prot;Acc:P63247]
ENSGALG00000000141	BLB1	357.926	92.6401	1.95	2.237e-21	7.1834e-20	up	MHC class II beta chain precursor [Source:RefSeq peptide;Acc:NP_001038144]
ENSGALG00000000150	RPL9	646.445	282.511	1.1942	8.9423e-12	1.2496e-10	up	Uncharacterized protein [Source:UniProtKB/TrEMBL;Acc:F1NS91]
ENSGALG00000000151	ADAMTS19	59.0756	12.1273	2.2843	6.9802e-06	4.1509e-05	up	Uncharacterized protein [Source:UniProtKB/TrEMBL;Acc:E1C0E3]
ENSGALG00000000186	MTCH1	15.9907	36.8862	-1.2058	2.4503e-05	0.00012985	down	Uncharacterized protein [Source:UniProtKB/TrEMBL;Acc:F1NS71]
ENSGALG00000000206	RASSF2	59.3757	13.0561	2.1851	1.5239e-05	8.4461e-05	up	ras association domain-containing protein 2 [Source:RefSeq peptide;Acc:NP_001026055]
ENSGALG00000000242	EBF2	3.644	16.7448	-2.2001	0.00016574	0.00073292	down	transcription factor COE2 [Source:RefSeq peptide;Acc:NP_001158008]
ENSGALG00000000255	MAN2A1	178.856	51.6672	1.7915	8.8196e-10	9.501e-09	up	mannosidase, alpha, class 2A, member 1 [Source:HGNC Symbol;Acc:6824]
ENSGALG00000000284	HOXB4	27.823	2.97213	3.2267	5.7203e-05	0.00028278	up	homeobox protein Hox-B4 [Source:RefSeq peptide;Acc:NP_990624]
ENSGALG00000000299	PKP1	40.4269	106.041	-1.3912	1.7287e-14	3.2249e-13	down	Uncharacterized protein [Source:UniProtKB/TrEMBL;Acc:E1C1N1]
ENSGALG00000000314		147.775	442.529	-1.5824	2.2037e-62	2.6396e-60	down	Uncharacterized protein [Source:UniProtKB/TrEMBL;Acc:F1NNY7]
ENSGALG00000000317	NEFM	83.9405	285.404	-1.7656	4.1325e-45	3.5237e-43	down	neurofilament medium polypeptide [Source:RefSeq peptide;Acc:NP_001095200]
ENSGALG00000000318	CSRP1	819.899	91.2602	3.1674	2.3171e-103	4.6013e-101	up	Cysteine and glycine-rich protein 1 [Source:UniProtKB/Swiss-Prot;Acc:P67966]
ENSGALG00000000327	FBN3	765.753	23.777	5.0092	4.6642e-146	1.2137e-143	up	Fibrillin-3; Uncharacterized protein [Source:UniProtKB/TrEMBL;Acc:Q804J3]
ENSGALG00000000372	HMGN2	269.784	77.2222	1.8047	3.2113e-14	5.8534e-13	up	Non-histone chromosomal protein HMG-17 [Source:UniProtKB/Swiss-Prot;Acc:P02314]
ENSGALG00000000377	HNRNPM	250.15	121.618	1.0404	0.00079569	0.0029477	up	heterogeneous nuclear ribonucleoprotein M [Source:RefSeq peptide;Acc:NP_001026103]
ENSGALG00000000394	SLC6A17	21.6067	81.2293	-1.9105	6.4011e-15	1.2338e-13	down	solute carrier family 6, member 17 [Source:HGNC Symbol;Acc:31399]
ENSGALG00000000402	LOXL2	205.093	12.0477	4.0894	2.1775e-35	1.2939e-33	up	Lysyl oxidase homolog 2 [Source:UniProtKB/Swiss-Prot;Acc:E1C3U7]
ENSGALG00000000426	IGSF21	42.8705	98.1333	-1.1948	7.3176e-12	1.0341e-10	down	Uncharacterized protein [Source:UniProtKB/TrEMBL;Acc:F1NRX0]
ENSGALG00000000430	SPPL2B	62.7625	15.3383	2.0328	3.378e-05	0.00017442	up	signal peptide peptidase-like 2B precursor [Source:RefSeq peptide;Acc:NP_001026104]
ENSGALG00000000451	MEIG1	7.03077	26.5103	-1.9148	8.271e-06	4.8553e-05	down	meiosis expressed gene 1 homolog (mouse) [Source:HGNC Symbol;Acc:23429]
ENSGALG00000000461	MRC2	889.864	106.705	3.06	4.3418e-107	8.9766e-105	up	mannose receptor, C type 2 [Source:HGNC Symbol;Acc:16875]
ENSGALG00000000468	RCC2	167.581	61.7247	1.4409	5.1765e-06	3.1566e-05	up	Uncharacterized protein [Source:UniProtKB/TrEMBL;Acc:F1P5X5]
ENSGALG00000000470	LMNB2	90.7998	31.4992	1.5274	0.00029784	0.0012322	up	lamin-B2 [Source:RefSeq peptide;Acc:NP_990616]
ENSGALG00000000474	RPL36	236.302	110.606	1.0952	0.00035216	0.0014261	up	60S ribosomal protein L36 [Source:UniProtKB/Swiss-Prot;Acc:Q98TF6]
ENSGALG00000000484	TMEM194A	20.9637	43.9185	-1.0669	1.4377e-05	8.0435e-05	down	transmembrane protein 194A [Source:HGNC Symbol;Acc:29001]
ENSGALG00000000489		326.03	122.68	1.4101	6.5848e-10	7.3128e-09	up	nascent polypeptide-associated complex alpha subunit 2 [Source:HGNC Symbol;Acc:23290]
ENSGALG00000000545	REN	4.93011	22.2113	-2.1716	1.6066e-05	8.847e-05	down	renin [Source:HGNC Symbol;Acc:9958]
ENSGALG00000000562	LAPTM5	81.7541	28.6598	1.5123	0.0007007	0.0026372	up	lysosomal protein transmembrane 5 [Source:HGNC Symbol;Acc:29612]
ENSGALG00000000584	PTPRH	40.2554	6.50153	2.6303	2.8913e-05	0.0001511	up
ENSGALG00000000585	MYL4	47.3719	1.93719	4.612	4.1271e-10	4.6727e-09	up	Uncharacterized protein [Source:UniProtKB/TrEMBL;Acc:F6R762]
ENSGALG00000000618	ZCCHC17	42.4847	85.1302	-1.0027	4.5954e-09	4.5007e-08	down	nucleolar protein of 40 kDa [Source:RefSeq peptide;Acc:NP_996861]
ENSGALG00000000619	ANGPTL4	48.1007	8.86331	2.4401	1.7289e-05	9.4541e-05	up	Uncharacterized protein [Source:UniProtKB/TrEMBL;Acc:F1NUQ4]
ENSGALG00000000620	FABP3	26.9227	89.0046	-1.7251	6.937e-15	1.3337e-13	down	fatty acid-binding protein, heart [Source:RefSeq peptide;Acc:NP_001026060]
ENSGALG00000000621	KANK3	160.507	34.3387	2.2247	4.7789e-13	7.7722e-12	up	KN motif and ankyrin repeat domains 3 [Source:HGNC Symbol;Acc:24796]
ENSGALG00000000627	DNAJC11	129.426	302.016	-1.2225	5.3782e-34	3.0287e-32	down	Uncharacterized protein [Source:UniProtKB/TrEMBL;Acc:F1NUM7]
ENSGALG00000000628	KIF21B	35.0681	88.182	-1.3303	7.7307e-12	1.0894e-10	down	kinesin family member 21B [Source:HGNC Symbol;Acc:29442]
ENSGALG00000000670	DSTYK	76.0523	158.584	-1.0602	2.065e-16	4.5365e-15	down	dual serine/threonine and tyrosine protein kinase [Source:RefSeq peptide;Acc:NP_989837]
ENSGALG00000000671	NFAT5	140.23	49.332	1.5072	9.8686e-06	5.687e-05	up	nuclear factor of activated T-cells 5 [Source:RefSeq peptide;Acc:NP_001185929]
ENSGALG00000000674	MYO1D	74.9377	19.7169	1.9263	1.7964e-05	9.7737e-05	up	myosin ID [Source:HGNC Symbol;Acc:7598]
ENSGALG00000000678	CITED3	138.086	284.953	-1.0452	7.3473e-28	3.3705e-26	down	Cbp/p300-interacting transactivator 3 [Source:UniProtKB/Swiss-Prot;Acc:Q9I8K7]
ENSGALG00000000699	WWP2	95.1297	192.658	-1.0181	6.538e-19	1.7974e-17	down	NEDD4-like E3 ubiquitin-protein ligase WWP2 [Source:RefSeq peptide;Acc:NP_001034349]
ENSGALG00000000713	ZFHX3	104.39	22.9809	2.1835	9.9891e-09	9.3465e-08	up	Uncharacterized protein [Source:UniProtKB/TrEMBL;Acc:F1NXN6]
ENSGALG00000000719	RPL22	295.807	123.211	1.2635	4.8326e-07	3.5015e-06	up	60S ribosomal protein L22 [Source:RefSeq peptide;Acc:NP_989472]
ENSGALG00000000720		116.393	18.9208	2.621	1.3333e-12	2.0576e-11	up	Uncharacterized protein [Source:UniProtKB/TrEMBL;Acc:F1N9J3]
ENSGALG00000000750	CAPN5	215.382	99.1151	1.1197	0.00039466	0.0015778	up	Uncharacterized protein [Source:UniProtKB/TrEMBL;Acc:E1C292]
ENSGALG00000000771	PLA2G15	108.162	217.549	-1.0081	5.7522e-21	1.7937e-19	down	Uncharacterized protein [Source:UniProtKB/TrEMBL;Acc:E1C0B0]
ENSGALG00000000775	CTSS	182.543	35.5594	2.3599	4.1851e-16	8.9466e-15	up	cathepsin S precursor [Source:RefSeq peptide;Acc:NP_001026516]
ENSGALG00000000803		54.96	223.785	-2.0257	2.88e-40	2.0998e-38	down	Uncharacterized protein [Source:UniProtKB/TrEMBL;Acc:E1C069]
ENSGALG00000000814	HNRNPR	260.781	108.721	1.2622	2.3813e-06	1.5398e-05	up	heterogeneous nuclear ribonucleoprotein R [Source:RefSeq peptide;Acc:NP_001006309]
ENSGALG00000000818	LRRC32	53.0737	2.89252	4.1976	1.7014e-10	2.0108e-09	up	Uncharacterized protein [Source:UniProtKB/TrEMBL;Acc:F1NDB4]
ENSGALG00000000824		27.6086	124.246	-2.17	2.0019e-24	7.8072e-23	down
ENSGALG00000000837	FKBP6	8.35975	25.3427	-1.6	6.0811e-05	0.0002981	down	FK506 binding protein 6, 36kDa [Source:HGNC Symbol;Acc:3722]
ENSGALG00000000866	SELENBP1	32.9674	4.51126	2.8694	5.2663e-05	0.00026258	up	Uncharacterized protein [Source:UniProtKB/TrEMBL;Acc:H9KYX6]
ENSGALG00000000869	ZDHHC18	24.4362	57.0808	-1.224	1.2427e-07	9.83e-07	down	zinc finger, DHHC-type containing 18 [Source:RefSeq peptide;Acc:NP_001006310]
ENSGALG00000000878	KIF18B	54.1026	144.281	-1.4151	1.8809e-19	5.3359e-18	down	Kinesin-like protein KIF18B [Source:UniProtKB/Swiss-Prot;Acc:Q5ZLK6]
ENSGALG00000000881	GPATCH3	16.0765	38.2661	-1.2511	1.2122e-05	6.86e-05	down	G patch domain containing 3 [Source:RefSeq peptide;Acc:NP_001185469]
ENSGALG00000000883	MAPKAPK2	138.901	56.4439	1.2992	0.00032681	0.0013379	up	Uncharacterized protein [Source:UniProtKB/TrEMBL;Acc:F1NCY7]
ENSGALG00000000893	TAT	9.30291	33.1711	-1.8342	1.0088e-06	6.9335e-06	down	Uncharacterized protein [Source:UniProtKB/TrEMBL;Acc:E1C5G9]
ENSGALG00000000901		3.38677	14.5953	-2.1075	0.00055703	0.002149	down	Uncharacterized protein [Source:UniProtKB/TrEMBL;Acc:E1C5G5]
ENSGALG00000000902	C1orf172	22.2498	68.3855	-1.6199	3.4643e-11	4.4803e-10	down	Uncharacterized protein [Source:UniProtKB/TrEMBL;Acc:F1NE75]
ENSGALG00000000921	NHE1	139.158	32.375	2.1038	1.7008e-10	2.0108e-09	up	sodium/hydrogen exchanger 1 precursor [Source:RefSeq peptide;Acc:NP_001038108]
ENSGALG00000000927	ANGPTL2	137.957	16.957	3.0243	9.0955e-18	2.2357e-16	up	Uncharacterized protein [Source:UniProtKB/TrEMBL;Acc:F1NE57]
ENSGALG00000000935	TUFT1	69.9218	10.5882	2.7233	1.4874e-08	1.3556e-07	up	Uncharacterized protein [Source:UniProtKB/TrEMBL;Acc:H9KYY3]
ENSGALG00000000939	CDON	161.708	43.4939	1.8945	5.966e-10	6.6451e-09	up	cell adhesion associated, oncogene regulated [Source:HGNC Symbol;Acc:17104]
ENSGALG00000000957	ESAM	29.0662	5.12161	2.5047	0.00063838	0.0024275	up	endothelial cell adhesion molecule [Source:HGNC Symbol;Acc:17474]
ENSGALG00000000979		15.6906	65.6522	-2.0649	3.9925e-13	6.5355e-12	down	Uncharacterized protein [Source:UniProtKB/TrEMBL;Acc:F1P3V5]
ENSGALG00000000990	SRSF6	347.38	112.702	1.624	2.3501e-14	4.3255e-13	up	Uncharacterized protein [Source:UniProtKB/TrEMBL;Acc:E1C270]
ENSGALG00000001004		3.47251	19.0004	-2.452	2.7252e-05	0.00014301	down	Uncharacterized protein [Source:UniProtKB/TrEMBL;Acc:F1P1U6]
ENSGALG00000001006	TP73	30.9954	78.9206	-1.3483	7.1942e-11	8.9291e-10	down	tumor protein p73 [Source:HGNC Symbol;Acc:12003]
ENSGALG00000001017	WRAP73	47.2433	115.17	-1.2856	1.4497e-14	2.7248e-13	down	WD repeat-containing protein 8 [Source:RefSeq peptide;Acc:NP_001006299]
ENSGALG00000001021	MYOCD	72.6227	16.7713	2.1144	3.553e-06	2.2297e-05	up	myocardin [Source:RefSeq peptide;Acc:NP_001074184]
ENSGALG00000001023		116.479	27.1207	2.1026	5.2354e-09	5.0879e-08	up
ENSGALG00000001027	C17orf104	7.88818	28.421	-1.8492	5.5402e-06	3.3526e-05	down	Uncharacterized protein [Source:UniProtKB/TrEMBL;Acc:E1BQX6]
ENSGALG00000001039	RPL35	519.548	181.91	1.514	1.1488e-17	2.8011e-16	up	60S ribosomal protein L35 [Source:RefSeq peptide;Acc:NP_989604]
ENSGALG00000001048	OLFML2A	143.402	52.1184	1.4602	1.7839e-05	9.723e-05	up	olfactomedin-like 2A [Source:HGNC Symbol;Acc:27270]
ENSGALG00000001058	ARHGEF16	14.233	28.9252	-1.0231	0.00056116	0.0021638	down	Rho guanine nucleotide exchange factor (GEF) 16 [Source:HGNC Symbol;Acc:15515]
ENSGALG00000001069	ZPD	45.8286	6.74036	2.7654	3.5091e-06	2.2031e-05	up	zona pellucida protein D precursor [Source:RefSeq peptide;Acc:NP_998741]
ENSGALG00000001071	ELN	1183.74	36.9128	5.0031	1.5459e-224	5.9824e-222	up	elastin [Source:HGNC Symbol;Acc:3327]
ENSGALG00000001077	TIRAP	59.4614	144.573	-1.2818	7.5888e-18	1.8715e-16	down	toll/interleukin-1 receptor domain-containing adapter protein [Source:RefSeq peptide;Acc:NP_001020000]
ENSGALG00000001093	TCF3	95.8156	34.8429	1.4594	0.00045763	0.0018047	up	transcription factor E2-alpha [Source:RefSeq peptide;Acc:NP_989817]
ENSGALG00000001118	NEK6	188.116	44.0512	2.0944	1.4363e-13	2.4578e-12	up	serine/threonine-protein kinase Nek6 [Source:RefSeq peptide;Acc:NP_001012549]
ENSGALG00000001126	CHAF1A	70.6078	154.975	-1.1341	4.6768e-17	1.0859e-15	down	chromatin assembly factor 1 subunit A [Source:RefSeq peptide;Acc:NP_001073220]
ENSGALG00000001130	WBSCR17	68.1641	148.686	-1.1252	2.595e-16	5.6516e-15	down	Uncharacterized protein [Source:UniProtKB/TrEMBL;Acc:E1BVE9]
ENSGALG00000001150	SHISA6	2.87233	13.2684	-2.2077	0.00078662	0.0029184	down	Uncharacterized protein [Source:UniProtKB/TrEMBL;Acc:F1P3R5]
ENSGALG00000001160	DOK4	37.5546	4.2459	3.1448	4.2621e-06	2.6341e-05	up	docking protein 4 [Source:HGNC Symbol;Acc:19868]
ENSGALG00000001161	FLI1	33.5248	6.81997	2.2974	0.00066626	0.0025183	up	Friend leukemia integration 1 transcription factor [Source:RefSeq peptide;Acc:NP_001026079]
ENSGALG00000001171	SEMA6B	14.3616	49.4116	-1.7826	3.8575e-09	3.8077e-08	down	Uncharacterized protein [Source:UniProtKB/TrEMBL;Acc:E1BV84]
ENSGALG00000001174	WBSCR16	34.3822	71.1188	-1.0486	4.3978e-08	3.7205e-07	down	Williams-Beuren syndrome chromosome region 16 [Source:RefSeq peptide;Acc:NP_001006212]
ENSGALG00000001183	MYH10	2095.6	642.723	1.7051	1.0298e-87	1.7269e-85	up	myosin-10 [Source:RefSeq peptide;Acc:NP_990805]
ENSGALG00000001188	ETV4	16.0765	35.6655	-1.1496	5.0456e-05	0.00025257	down	ets variant 4 [Source:HGNC Symbol;Acc:3493]
ENSGALG00000001206		15.0904	34.206	-1.1806	5.7826e-05	0.00028521	down
ENSGALG00000001235	ANKRD24	3.98696	21.999	-2.4641	6.0949e-06	3.6561e-05	down	ankyrin repeat domain 24 [Source:HGNC Symbol;Acc:29424]
ENSGALG00000001250	APLP2	1704.49	654.266	1.3814	6.1933e-43	4.9196e-41	up	amyloid-like protein 2 precursor [Source:RefSeq peptide;Acc:NP_001006317]
ENSGALG00000001262	CLIC4	356.897	124.405	1.5205	9.9709e-13	1.5725e-11	up	Uncharacterized protein [Source:UniProtKB/TrEMBL;Acc:F1NYZ7]
ENSGALG00000001264	PLXNA2	100.617	36.8862	1.4477	0.00038031	0.0015225	up	Uncharacterized protein [Source:UniProtKB/TrEMBL;Acc:F1NYZ6]
ENSGALG00000001269		8.48837	23.4851	-1.4682	0.00021201	0.00091215	down
ENSGALG00000001288		15.9907	59.5222	-1.8962	2.9199e-11	3.8055e-10	down	chromosome 1 open reading frame 222 [Source:HGNC Symbol;Acc:27917]
ENSGALG00000001293	IGF2BP1	24.0075	77.1957	-1.685	7.4221e-13	1.1854e-11	down	Insulin-like growth factor 2 mRNA-binding protein 1 [Source:UniProtKB/Swiss-Prot;Acc:O42254]
ENSGALG00000001300	C1orf222	8.1454	27.0676	-1.7325	1.692e-05	9.2795e-05	down	Uncharacterized protein [Source:UniProtKB/TrEMBL;Acc:F1NYC5]
ENSGALG00000001311	ARHGAP44	12.3467	31.9238	-1.3705	2.9483e-05	0.00015375	down	Rho GTPase activating protein 44 [Source:HGNC Symbol;Acc:29096]
ENSGALG00000001314	PTGS1	104.947	7.82837	3.7448	1.6636e-17	3.9981e-16	up	Uncharacterized protein [Source:UniProtKB/TrEMBL;Acc:F1P3I2]
ENSGALG00000001334	GNB1	630.711	274.205	1.2017	1.0042e-11	1.3931e-10	up	guanine nucleotide-binding protein G(I)/G(S)/G(T) subunit beta-1 [Source:RefSeq peptide;Acc:NP_001012853]
ENSGALG00000001359	NADK	422.532	113.339	1.8984	1.1191e-23	4.1808e-22	up	NAD kinase [Source:RefSeq peptide;Acc:NP_001026041]
ENSGALG00000001374	SLC35E2B	160.422	36.9393	2.1186	5.0694e-12	7.3637e-11	up	Uncharacterized protein [Source:UniProtKB/TrEMBL;Acc:E1BZ15]
ENSGALG00000001383	HTR4	6.21623	23.5116	-1.9193	2.6366e-05	0.00013865	down	Serotonin receptor 4; Uncharacterized protein [Source:UniProtKB/TrEMBL;Acc:Q5MQR1]
ENSGALG00000001392	MMP23B	59.6329	13.3215	2.1624	1.7713e-05	9.6659e-05	up	Uncharacterized protein [Source:UniProtKB/TrEMBL;Acc:E1BX58]
ENSGALG00000001405	IRF6	138.343	359.229	-1.3767	8.2597e-45	6.9255e-43	down	interferon regulatory factor 6 [Source:HGNC Symbol;Acc:6121]
ENSGALG00000001418	GUCA1B	6.00187	23.777	-1.9861	1.7715e-05	9.6659e-05	down	Guanylyl cyclase-activating protein 2 [Source:UniProtKB/Swiss-Prot;Acc:P79881]
ENSGALG00000001455	CCNJL	23.1501	64.5642	-1.4797	7.0437e-10	7.7539e-09	down	cyclin J-like [Source:HGNC Symbol;Acc:25876]
ENSGALG00000001465	RPL38	326.588	144.52	1.1762	2.2149e-06	1.4403e-05	up	Uncharacterized protein [Source:UniProtKB/TrEMBL;Acc:E1BU66]
ENSGALG00000001472	JAM3	319.171	90.6233	1.8164	9.2854e-17	2.1042e-15	up	Uncharacterized protein [Source:UniProtKB/TrEMBL;Acc:F1NSB3]
ENSGALG00000001476	RAP1A	158.107	50.9508	1.6337	2.1719e-07	1.6581e-06	up	Uncharacterized protein [Source:UniProtKB/TrEMBL;Acc:F1NSA8]
ENSGALG00000001491	NCAPD3	61.605	135.152	-1.1335	4.6145e-15	9.0801e-14	down	non-SMC condensin II complex, subunit D3 [Source:HGNC Symbol;Acc:28952]
ENSGALG00000001504	DDX20	38.7978	88.8984	-1.1962	6.8116e-11	8.4822e-10	down	Uncharacterized protein [Source:UniProtKB/TrEMBL;Acc:F1NRN3]
ENSGALG00000001516	FHL3	159.821	32.2423	2.3094	8.2983e-14	1.4563e-12	up	Uncharacterized protein [Source:UniProtKB/TrEMBL;Acc:E1BRY7]
ENSGALG00000001519	NEU2	6.73067	18.9208	-1.4911	0.00080877	0.002991	down	Uncharacterized protein [Source:UniProtKB/TrEMBL;Acc:E1BRY5]
ENSGALG00000001527	VWA1	93.5006	31.8708	1.5527	0.00017888	0.00078391	up	von Willebrand factor A domain containing 1 [Source:HGNC Symbol;Acc:30910]
ENSGALG00000001535	STAB1	193.303	28.474	2.7631	1.7157e-21	5.5449e-20	up	stabilin 1 [Source:HGNC Symbol;Acc:18628]
ENSGALG00000001544	ADAMTS10	73.7373	17.4612	2.0782	4.3556e-06	2.6857e-05	up	ADAM metallopeptidase with thrombospondin type 1 motif, 10 [Source:HGNC Symbol;Acc:13201]
ENSGALG00000001552		31.5956	125.599	-1.991	5.319e-23	1.8889e-21	down	Uncharacterized protein [Source:UniProtKB/TrEMBL;Acc:E1BSP3]
ENSGALG00000001559	ZP3	1171.05	54.9313	4.414	1.2061e-205	4.2332e-203	up	Zona pellucida sperm-binding protein 3 Processed zona pellucida sperm-binding protein 3 [Source:UniProtKB/Swiss-Prot;Acc:P79762]
ENSGALG00000001561	MXRA8	239.989	51.0569	2.2328	7.1717e-19	1.9573e-17	up	Matrix-remodeling-associated protein 8 [Source:UniProtKB/Swiss-Prot;Acc:Q90WI4]
ENSGALG00000001565	C5	18.5629	71.6495	-1.9485	1.5015e-13	2.5577e-12	down	Uncharacterized protein [Source:UniProtKB/TrEMBL;Acc:E1BRS7]
ENSGALG00000001567	NT5DC2	231.93	89.9865	1.3659	6.1596e-07	4.3645e-06	up	5'-nucleotidase domain containing 2 [Source:HGNC Symbol;Acc:25717]
ENSGALG00000001571	MYO1F	46.3002	9.76556	2.2452	8.9744e-05	0.0004242	up	myosin-If [Source:RefSeq peptide;Acc:NP_990585]
ENSGALG00000001589	INPP5D	44.2424	9.95132	2.1525	0.00023253	0.00099307	up	inositol polyphosphate-5-phosphatase, 145kDa [Source:HGNC Symbol;Acc:6079]
ENSGALG00000001603	NARF	39.3551	83.4849	-1.085	1.6411e-09	1.7058e-08	down	Uncharacterized protein [Source:UniProtKB/TrEMBL;Acc:E1BYV6]
ENSGALG00000001605	PPM1J	26.7512	53.5248	-1.0006	3.4383e-06	2.1649e-05	down	protein phosphatase, Mg2+/Mn2+ dependent, 1J [Source:HGNC Symbol;Acc:20785]
ENSGALG00000001608	UNC5D	13.8043	33.6753	-1.2866	3.1722e-05	0.00016458	down	Uncharacterized protein [Source:UniProtKB/TrEMBL;Acc:F1NLK5]
ENSGALG00000001618	OGFOD3	92.1288	191.808	-1.0579	1.7316e-19	4.9216e-18	down	Uncharacterized protein [Source:UniProtKB/TrEMBL;Acc:F1NKZ7]
ENSGALG00000001633	DUSP26	31.6813	67.324	-1.0875	5.9285e-08	4.9082e-07	down	Uncharacterized protein [Source:UniProtKB/TrEMBL;Acc:E1BY90]
ENSGALG00000001634	RPL23	607.304	294.745	1.043	1.5174e-07	1.1811e-06	up	ribosomal protein L23 [Source:HGNC Symbol;Acc:10316]
ENSGALG00000001645	KCNT1	9.21716	21.5214	-1.2234	0.001172	0.0041482	down	Potassium channel subfamily T member 1 [Source:UniProtKB/Swiss-Prot;Acc:Q8QFV0]
ENSGALG00000001648	LASP1	160.593	36.3289	2.1442	2.8035e-12	4.1645e-11	up	LIM and SH3 domain protein 1 [Source:RefSeq peptide;Acc:NP_001170800]
ENSGALG00000001656	42987	239.218	92.9321	1.3641	4.3164e-07	3.1471e-06	up	septin-9 [Source:RefSeq peptide;Acc:NP_001025872]
ENSGALG00000001658	RPL19	743.161	327.73	1.1812	6.5443e-13	1.0463e-11	up	60S ribosomal protein L19 [Source:RefSeq peptide;Acc:NP_001026100]
ENSGALG00000001662	ATP10B	6.17336	33.2241	-2.4281	3.2762e-08	2.8222e-07	down	ATPase, class V, type 10B [Source:HGNC Symbol;Acc:13543]
ENSGALG00000001666	RPAIN	26.9656	54.6924	-1.0202	2.1663e-06	1.4117e-05	down	RPA interacting protein [Source:HGNC Symbol;Acc:28641]
ENSGALG00000001677	SETBP1	42.3561	9.23482	2.1974	0.00024039	0.0010231	up	SET binding protein 1 [Source:HGNC Symbol;Acc:15573]
ENSGALG00000001721		60.1902	236.417	-1.9737	1.6384e-41	1.2426e-39	down
ENSGALG00000001735	LHX4	8.65985	30.5439	-1.8185	2.9573e-06	1.8841e-05	down	LIM homeobox 4 [Source:HGNC Symbol;Acc:21734]
ENSGALG00000001740	MGAT5B	102.418	26.5899	1.9455	4.0638e-07	2.9837e-06	up	Uncharacterized protein [Source:UniProtKB/TrEMBL;Acc:E1BUF1]
ENSGALG00000001749	ACSBG2	78.0672	164.21	-1.0728	4.0769e-17	9.5102e-16	down	long-chain-fatty-acid--CoA ligase ACSBG2 [Source:RefSeq peptide;Acc:NP_001012864]
ENSGALG00000001756	ATP5A1W	125.996	50.5792	1.3168	0.00048413	0.0018978	up	ATP synthase subunit alpha; Uncharacterized protein [Source:UniProtKB/TrEMBL;Acc:Q90VX2]
ENSGALG00000001762		5.27308	23.0074	-2.1254	1.3635e-05	7.6499e-05	down	Uncharacterized protein [Source:UniProtKB/TrEMBL;Acc:E1BSK5]
ENSGALG00000001774	NEO1	113.178	33.5691	1.7534	1.9334e-06	1.2687e-05	up	neogenin 1 [Source:HGNC Symbol;Acc:7754]
ENSGALG00000001797	GPSM1	42.5276	92.0563	-1.1141	1.4183e-10	1.7015e-09	down	Uncharacterized protein [Source:UniProtKB/TrEMBL;Acc:E1BS79]
ENSGALG00000001807	CUX1	115.665	29.8805	1.9527	6.5143e-08	5.3637e-07	up	Uncharacterized protein [Source:UniProtKB/TrEMBL;Acc:F1NGM5]
ENSGALG00000001809	FAM65A	132.813	49.6504	1.4195	6.9812e-05	0.00033792	up	family with sequence similarity 65, member A [Source:HGNC Symbol;Acc:25836]
ENSGALG00000001816	MAGI3	37.7689	78.841	-1.0617	6.6873e-09	6.3879e-08	down	membrane-associated guanylate kinase, WW and PDZ domain-containing protein 3 [Source:RefSeq peptide;Acc:NP_001012715]
ENSGALG00000001830	EEF2	2743.11	1176.01	1.2219	3.9282e-48	3.5289e-46	up	elongation factor 2 [Source:RefSeq peptide;Acc:NP_990699]
ENSGALG00000001840	TEK	65.0775	11.5701	2.4918	3.6265e-07	2.683e-06	up	TEK tyrosine kinase, endothelial [Source:HGNC Symbol;Acc:11724]
ENSGALG00000001883	ST6GALNAC2	10.9749	30.4378	-1.4717	2.4228e-05	0.00012857	down	alpha-N-acetylgalactosaminide alpha-2,6-sialyltransferase 2 [Source:RefSeq peptide;Acc:NP_990564]
ENSGALG00000001898	MISP	25.7223	70.4819	-1.4542	1.6831e-10	1.9954e-09	down	mitotic spindle positioning [Source:HGNC Symbol;Acc:27000]
ENSGALG00000001905	DTX2	63.2769	199.026	-1.6532	3.6234e-30	1.793e-28	down	deltex homolog 2 (Drosophila) [Source:HGNC Symbol;Acc:15973]
ENSGALG00000001912	EPHA10	5.78752	21.601	-1.9001	6.0694e-05	0.00029789	down	EPH receptor A10 [Source:HGNC Symbol;Acc:19987]
ENSGALG00000001915	VAV3	29.1091	63.9538	-1.1356	6.8243e-08	5.5918e-07	down	guanine nucleotide exchange factor VAV3 [Source:RefSeq peptide;Acc:NP_996745]
ENSGALG00000001926	HSPB1	323.715	43.7062	2.8888	3.868e-37	2.5162e-35	up	heat shock protein beta-1 [Source:RefSeq peptide;Acc:NP_990621]
ENSGALG00000001939	HIPK1	97.359	33.0384	1.5592	0.00012138	0.00055246	up	homeodomain interacting protein kinase 1 [Source:HGNC Symbol;Acc:19006]
ENSGALG00000001956	OLFML3	46.686	10.2432	2.1883	0.00012279	0.00055819	up	Olfactomedin-like protein 3 [Source:UniProtKB/Swiss-Prot;Acc:Q25C36]
ENSGALG00000001959	HENMT1	7.97392	27.5718	-1.7898	1.0426e-05	5.9765e-05	down	Small RNA 2'-O-methyltransferase [Source:UniProtKB/Swiss-Prot;Acc:E1BVR9]
ENSGALG00000001971	UBE2O	183.786	370.269	-1.0105	1.2996e-34	7.4866e-33	down	ubiquitin-conjugating enzyme E2O [Source:HGNC Symbol;Acc:29554]
ENSGALG00000001995	LIMS2	228.286	48.6686	2.2298	5.5065e-18	1.3828e-16	up	Uncharacterized protein [Source:UniProtKB/TrEMBL;Acc:E1BV80]
ENSGALG00000001998	R3HDM4	38.1976	81.6274	-1.0956	2.0906e-09	2.1391e-08	down	R3H domain containing 4 [Source:HGNC Symbol;Acc:28270]
ENSGALG00000002000	GRAMD2	78.8389	234.798	-1.5744	9.1115e-34	5.0932e-32	down	GRAM domain containing 2 [Source:HGNC Symbol;Acc:27287]
ENSGALG00000002005		37.2116	81.2824	-1.1272	1.3515e-09	1.4224e-08	down	protein tyrosine phosphatase, non-receptor type 11-like [Source:RefSeq peptide;Acc:NP_001026046]
ENSGALG00000002009	FANCG	10.2032	25.1835	-1.3035	0.00029348	0.0012175	down	Fanconi anemia, complementation group G [Source:RefSeq peptide;Acc:NP_989709]
ENSGALG00000002012	MMRN2	96.2872	14.2238	2.759	1.9203e-11	2.5558e-10	up	multimerin 2 [Source:HGNC Symbol;Acc:19888]
ENSGALG00000002020		85.1409	30.8889	1.4628	0.00092166	0.0033575	up	Glutamate dehydrogenase [Source:UniProtKB/TrEMBL;Acc:F1P3F9]
ENSGALG00000002054	RALY	58.2611	139.318	-1.2578	5.7389e-17	1.3223e-15	down	Uncharacterized protein [Source:UniProtKB/TrEMBL;Acc:E1BT73]
ENSGALG00000002055	CHAIRY-1	35.4111	101.052	-1.5128	6.4189e-15	1.2357e-13	down	transcription factor HES-1 isoform 2 [Source:RefSeq peptide;Acc:NP_989803]
ENSGALG00000002083		57.275	239.044	-2.0613	1.5653e-43	1.2701e-41	down
ENSGALG00000002111	SEC14L5	15.6477	38.3192	-1.2921	8.6808e-06	5.0761e-05	down	SEC14-like 5 (S. cerevisiae) [Source:HGNC Symbol;Acc:29032]
ENSGALG00000002118	CO6	103.018	12.4458	3.0492	8.6418e-14	1.5131e-12	up	calcium-activated potassium channel subunit beta-1 [Source:RefSeq peptide;Acc:NP_989933]
ENSGALG00000002128		11.1463	55.2763	-2.3101	2.859e-12	4.2428e-11	down	Uncharacterized protein [Source:UniProtKB/TrEMBL;Acc:F1NY70]
ENSGALG00000002144	THRAP3	342.921	165.882	1.0477	6.9449e-05	0.00033638	up	thyroid hormone receptor-associated protein 3 [Source:RefSeq peptide;Acc:NP_001026070]
ENSGALG00000002150		88.3133	283.122	-1.6807	7.9009e-43	6.2431e-41	down
ENSGALG00000002157	RPS17	372.974	160.866	1.2132	1.086e-07	8.6541e-07	up	40S ribosomal protein S17 [Source:UniProtKB/Swiss-Prot;Acc:P08636]
ENSGALG00000002160	B2M	670.967	227.739	1.5589	6.2016e-24	2.3458e-22	up	Beta-2-microglobulin [Source:UniProtKB/Swiss-Prot;Acc:P21611]
ENSGALG00000002167	PATL2	37.4688	119.018	-1.6674	7.9457e-19	2.1646e-17	down	protein associated with topoisomerase II homolog 2 (yeast) [Source:HGNC Symbol;Acc:33630]
ENSGALG00000002169	PLEKHB2	285.561	142.689	1.0009	0.00086497	0.0031825	up	pleckstrin homology domain-containing family B member 2 [Source:RefSeq peptide;Acc:NP_001026473]
ENSGALG00000002172	FAM168B	111.763	45.0596	1.3105	0.0010984	0.0039127	up	Uncharacterized protein [Source:UniProtKB/TrEMBL;Acc:F1NVB8]
ENSGALG00000002182	NR5A2	30.5238	5.7585	2.4062	0.00071875	0.0026964	up	nuclear receptor subfamily 5 group A member 2 [Source:RefSeq peptide;Acc:NP_990409]
ENSGALG00000002192	PTPRC	56.0318	11.0128	2.3471	7.3178e-06	4.3328e-05	up	receptor-type tyrosine-protein phosphatase C precursor [Source:RefSeq peptide;Acc:NP_989748]
ENSGALG00000002197	NPM1	861.483	411.693	1.0653	8.0929e-11	9.9708e-10	up	nucleophosmin [Source:RefSeq peptide;Acc:NP_990598]
ENSGALG00000002206	SNX22	29.9665	67.7751	-1.1774	1.5739e-08	1.431e-07	down	Uncharacterized protein [Source:UniProtKB/TrEMBL;Acc:E1BVK9]
ENSGALG00000002210	PPIB	555.902	215.4	1.3678	1.0323e-14	1.9597e-13	up	peptidyl-prolyl cis-trans isomerase B precursor [Source:RefSeq peptide;Acc:NP_990792]
ENSGALG00000002219	WBP2	129.469	270.066	-1.0607	7.5518e-27	3.2196e-25	down	WW domain binding protein 2 [Source:HGNC Symbol;Acc:12738]
ENSGALG00000002232	RERE	241.79	108.615	1.1545	7.7808e-05	0.00037268	up	arginine-glutamic acid dipeptide (RE) repeats [Source:HGNC Symbol;Acc:9965]
ENSGALG00000002253	HEMK1	9.77448	22.0787	-1.1756	0.0012635	0.0044336	down	HemK methyltransferase family member 1 [Source:HGNC Symbol;Acc:24923]
ENSGALG00000002266	OGDHL	38.3263	88.0227	-1.1995	7.9572e-11	9.8116e-10	down	2-oxoglutarate dehydrogenase-like, mitochondrial [Source:RefSeq peptide;Acc:NP_001186473]
ENSGALG00000002282	TMEM200A	85.2695	8.54487	3.3189	7.5117e-13	1.1984e-11	up	Uncharacterized protein [Source:UniProtKB/TrEMBL;Acc:E1BT36]
ENSGALG00000002285	SPSB3	66.3636	143.989	-1.1175	9.4694e-16	1.9713e-14	down	Uncharacterized protein [Source:UniProtKB/TrEMBL;Acc:F1P3A6]
ENSGALG00000002316	NUBP2	26.7941	62.3881	-1.2194	3.4434e-08	2.9578e-07	down	Cytosolic Fe-S cluster assembly factor NUBP2 [Source:UniProtKB/Swiss-Prot;Acc:Q5ZKV4]
ENSGALG00000002326		130.712	30.2255	2.1126	5.1536e-10	5.7657e-09	up
ENSGALG00000002338	ASPM	121.667	47.3417	1.3617	0.00032321	0.0013245	up	asp (abnormal spindle) homolog, microcephaly associated (Drosophila) [Source:HGNC Symbol;Acc:19048]
ENSGALG00000002342	GPC1	343.436	119.893	1.5183	2.9017e-12	4.302e-11	up	Secreted glypican-1 [Source:UniProtKB/TrEMBL;Acc:F1P150]
ENSGALG00000002362	MANF	145.031	59.9998	1.2733	0.00036431	0.0014698	up	mesencephalic astrocyte-derived neurotrophic factor [Source:HGNC Symbol;Acc:15461]
ENSGALG00000002370	SH2D4B	4.02983	14.6218	-1.8593	0.0010875	0.0038792	down	SH2 domain containing 4B [Source:HGNC Symbol;Acc:31440]
ENSGALG00000002375	NOTCH1	96.6302	28.6598	1.7534	1.0892e-05	6.2199e-05	up	NOTCH-1; Uncharacterized protein [Source:UniProtKB/TrEMBL;Acc:Q9W737]
ENSGALG00000002402	ASNSD1	92.5146	207.996	-1.1688	5.6846e-23	2.014e-21	down	asparagine synthetase domain-containing protein 1 [Source:RefSeq peptide;Acc:NP_001006509]
ENSGALG00000002428	ZP2	294.606	761.369	-1.3698	1.6566e-92	2.8738e-90	down	zona pellucida sperm-binding protein 2 precursor [Source:RefSeq peptide;Acc:NP_001034187]
ENSGALG00000002431		334.647	72.6314	2.204	4.1125e-25	1.642e-23	up	complement factor H-related 1 [Source:HGNC Symbol;Acc:4888]
ENSGALG00000002433	SLC40A1	197.848	44.1573	2.1637	5.1844e-15	1.0135e-13	up	solute carrier family 40 member 1 [Source:RefSeq peptide;Acc:NP_001012931]
ENSGALG00000002452	AQP3	29.1948	59.9467	-1.038	5.7004e-07	4.0639e-06	down	aquaporin 3 (Gill blood group) [Source:HGNC Symbol;Acc:636]
ENSGALG00000002467	MTSS1L	79.6106	14.5422	2.4527	2.8125e-08	2.4579e-07	up	Uncharacterized protein [Source:UniProtKB/TrEMBL;Acc:E1C750]
ENSGALG00000002478	MATR3	348.966	172.967	1.0126	0.00016628	0.00073463	up	matrin-3 [Source:RefSeq peptide;Acc:NP_989478]
ENSGALG00000002480	ALPK3	6.04475	22.6359	-1.9049	3.9614e-05	0.00020205	down	alpha-kinase 3 [Source:HGNC Symbol;Acc:17574]
ENSGALG00000002484	CRYM	80.7681	176.337	-1.1265	4.4549e-19	1.2451e-17	down	Uncharacterized protein [Source:UniProtKB/TrEMBL;Acc:E1C5W9]
ENSGALG00000002492	H6PD	33.2247	72.6048	-1.1278	1.0043e-08	9.3908e-08	down	Uncharacterized protein [Source:UniProtKB/TrEMBL;Acc:F1P581]
ENSGALG00000002509	COL5A2	2860.88	167.368	4.0954	0	0	up	Uncharacterized protein [Source:UniProtKB/TrEMBL;Acc:F1P563]
ENSGALG00000002532	GJA4	46.1716	112.384	-1.2834	3.1534e-14	5.7548e-13	down	connexin 37 [Source:RefSeq peptide;Acc:NP_996867]
ENSGALG00000002538	SHF	13.2041	27.2268	-1.044	0.00072518	0.0027131	down	Src homology 2 domain containing F [Source:HGNC Symbol;Acc:25116]
ENSGALG00000002546	COL5A1	1754.26	84.9445	4.3682	1.1681e-304	5.5093e-302	up	collagen alpha-1(V) chain precursor [Source:RefSeq peptide;Acc:NP_990121]
ENSGALG00000002548	TLN1	857.625	285.775	1.5855	2.3847e-31	1.2284e-29	up	talin-1 [Source:RefSeq peptide;Acc:NP_989854]
ENSGALG00000002552	COL3A1	13507.3	694.894	4.2808	0	0	up	collagen alpha-1(III) chain precursor [Source:RefSeq peptide;Acc:NP_990711]
ENSGALG00000002562	ARAP3	69.193	15.8956	2.122	5.6047e-06	3.3862e-05	up	ArfGAP with RhoGAP domain, ankyrin repeat and PH domain 3 [Source:HGNC Symbol;Acc:24097]
ENSGALG00000002563	TPM4	279.773	115.621	1.2749	7.0498e-07	4.9603e-06	up	tropomyosin 4 [Source:HGNC Symbol;Acc:12013]
ENSGALG00000002585	GULP1	116.393	27.9433	2.0584	1.0819e-08	1.0049e-07	up	Uncharacterized protein [Source:UniProtKB/TrEMBL;Acc:E1C2M8]
ENSGALG00000002618	KCTD7	14.1044	28.5537	-1.0175	0.00062967	0.0024004	down	BTB/POZ domain-containing protein KCTD7 [Source:UniProtKB/Swiss-Prot;Acc:Q5ZJP7]
ENSGALG00000002621	SLC25A42	59.1185	146.802	-1.3122	1.7668e-18	4.6538e-17	down	solute carrier family 25, member 42 [Source:HGNC Symbol;Acc:28380]
ENSGALG00000002637	RBP7	92.0859	3.42325	4.7495	1.4429e-18	3.8408e-17	up	retinol binding protein 7, cellular [Source:HGNC Symbol;Acc:30316]
ENSGALG00000002644	RPL10A	589.684	276.62	1.092	1.9382e-08	1.7381e-07	up	Ribosomal protein [Source:UniProtKB/TrEMBL;Acc:Q6EE62]
ENSGALG00000002645	PIWIL1	25.0793	67.9609	-1.4382	4.402e-10	4.958e-09	down	Piwi-like protein 1 [Source:UniProtKB/Swiss-Prot;Acc:A6N7Y9]
ENSGALG00000002647	PLS1	33.5676	102.353	-1.6084	6.5736e-16	1.3818e-14	down	Plastin-1 [Source:UniProtKB/Swiss-Prot;Acc:P19179]
ENSGALG00000002655	ITGAV	232.401	55.7539	2.0595	6.314e-16	1.3309e-14	up	integrin alpha-V precursor [Source:RefSeq peptide;Acc:NP_990770]
ENSGALG00000002672	SBNO2	83.5547	29.4824	1.5029	0.00067562	0.0025516	up	strawberry notch homolog 2 (Drosophila) [Source:HGNC Symbol;Acc:29158]
ENSGALG00000002678	CSPG4	73.9945	8.35911	3.146	1.0754e-10	1.3068e-09	up	chondroitin sulfate proteoglycan 4 [Source:HGNC Symbol;Acc:2466]
ENSGALG00000002681	HSD17B7	70.1791	147.147	-1.0681	1.9411e-15	3.9322e-14	down	Uncharacterized protein [Source:UniProtKB/TrEMBL;Acc:F1NG69]
ENSGALG00000002689	NUP35	32.4959	70.2696	-1.1126	2.142e-08	1.905e-07	down	Uncharacterized protein [Source:UniProtKB/TrEMBL;Acc:E1C8U1]
ENSGALG00000002696		430.935	171.455	1.3296	5.9745e-11	7.5205e-10	up	Uncharacterized protein [Source:UniProtKB/TrEMBL;Acc:H9L213]
ENSGALG00000002704	AFAP1L1	67.9498	17.3816	1.9669	3.0058e-05	0.00015654	up	actin filament associated protein 1-like 1 [Source:HGNC Symbol;Acc:26714]
ENSGALG00000002706	XRN1	79.482	28.3944	1.485	0.0010951	0.0039044	up	Uncharacterized protein [Source:UniProtKB/TrEMBL;Acc:E1C8R7]
ENSGALG00000002708	LINGO1	67.2639	9.34097	2.8482	9.2219e-09	8.6663e-08	up	Leucine-rich repeat and immunoglobulin-like domain-containing nogo receptor-interacting protein 1 [Source:UniProtKB/Swiss-Prot;Acc:Q50L44]
ENSGALG00000002709	MYO1C	359.984	130.561	1.4632	9.3352e-12	1.2997e-10	up	myosin-Ic [Source:RefSeq peptide;Acc:NP_001006220]
ENSGALG00000002749		218.468	510.41	-1.2242	2.4949e-56	2.7485e-54	down
ENSGALG00000002750	NCKAP1	238.746	115.515	1.0474	0.00090874	0.0033193	up	NCK-associated protein 1 [Source:HGNC Symbol;Acc:7666]
ENSGALG00000002755	RFWD3	74.4661	187.509	-1.3323	1.7418e-23	6.4431e-22	down	ring finger and WD repeat domain 3 [Source:HGNC Symbol;Acc:25539]
ENSGALG00000002756	TMEM121	19.9348	56.6827	-1.5076	5.5879e-09	5.3957e-08	down	Transmembrane protein 121 [Source:UniProtKB/Swiss-Prot;Acc:Q8QFN3]
ENSGALG00000002759	PEAK1	283.76	34.8694	3.0246	7.657e-35	4.4966e-33	up	Uncharacterized protein [Source:UniProtKB/TrEMBL;Acc:F1N891]
ENSGALG00000002761	SIRT1	87.3273	25.0243	1.8031	1.6067e-05	8.847e-05	up	NAD-dependent deacetylase sirtuin-1 [Source:RefSeq peptide;Acc:NP_001004767]
ENSGALG00000002763	FRZB	179.713	69.3673	1.3734	9.7638e-06	5.6352e-05	up	secreted frizzled-related protein 3 precursor [Source:RefSeq peptide;Acc:NP_990103]
ENSGALG00000002764	ATP1B3	105.462	33.4099	1.6584	1.6355e-05	8.999e-05	up	Sodium/potassium-transporting ATPase subunit beta-3 [Source:UniProtKB/Swiss-Prot;Acc:P33879]
ENSGALG00000002771		137.057	30.597	2.1633	7.538e-11	9.3328e-10	up	Uncharacterized protein [Source:UniProtKB/TrEMBL;Acc:F1N8J8]
ENSGALG00000002775	FA2H	7.03077	18.5493	-1.3996	0.001296	0.004536	down	Uncharacterized protein [Source:UniProtKB/TrEMBL;Acc:F1N8J1]
ENSGALG00000002781	BRCA1	139.286	367.137	-1.3983	1.996e-46	1.7413e-44	down	breast cancer 1, early onset [Source:RefSeq peptide;Acc:NP_989500]
ENSGALG00000002813	RPS10	796.62	284.555	1.4852	4.6512e-25	1.8522e-23	up
ENSGALG00000002829	SCARF1	55.646	17.249	1.6898	0.0013753	0.004776	up	scavenger receptor class F, member 1 [Source:HGNC Symbol;Acc:16820]
ENSGALG00000002837	RPL27	684.385	214.922	1.671	1.5965e-28	7.5298e-27	up	60S ribosomal protein L27 [Source:UniProtKB/Swiss-Prot;Acc:P61355]
ENSGALG00000002841	RFNG	78.796	166.492	-1.0793	2.0001e-17	4.7764e-16	down	beta-1,3-N-acetylglucosaminyltransferase radical fringe precursor [Source:RefSeq peptide;Acc:NP_990278]
ENSGALG00000002868	RPL26	572.493	239.654	1.2563	3.8598e-12	5.6502e-11	up	60S ribosomal protein L26 [Source:UniProtKB/Swiss-Prot;Acc:P47832]
ENSGALG00000002869	ENPP3	21.521	2.94559	2.8691	0.0010881	0.0038806	up	ectonucleotide pyrophosphatase/phosphodiesterase 3 [Source:HGNC Symbol;Acc:3358]
ENSGALG00000002883	SCAPER	65.8491	142.582	-1.1146	1.4166e-15	2.9089e-14	down	S-phase cyclin A-associated protein in the ER [Source:HGNC Symbol;Acc:13081]
ENSGALG00000002888	CASZ1	12.5611	31.5523	-1.3288	4.2917e-05	0.0002178	down	castor zinc finger 1 [Source:HGNC Symbol;Acc:26002]
ENSGALG00000002893	STC2	37.0401	5.7585	2.6853	4.5583e-05	0.00023008	up	Uncharacterized protein [Source:UniProtKB/TrEMBL;Acc:E1C1S4]
ENSGALG00000002908	TRAIP	36.6972	82.8746	-1.1753	4.2139e-10	4.7639e-09	down	TRAF-interacting protein [Source:RefSeq peptide;Acc:NP_001025757]
ENSGALG00000002909	CTGF	2314.37	95.0019	4.6065	0	0	up	connective tissue growth factor precursor [Source:RefSeq peptide;Acc:NP_989605]
ENSGALG00000002926	DBH	8.01679	39.5664	-2.3032	3.5945e-09	3.5691e-08	down	Dopamine beta-hydroxylase [Source:UniProtKB/TrEMBL;Acc:Q9I9A1]
ENSGALG00000002930	STX7	65.2918	20.2476	1.6892	0.00053106	0.0020583	up	syntaxin-7 [Source:RefSeq peptide;Acc:NP_001012961]
ENSGALG00000002932	NME2	503.943	197.646	1.3503	4.703e-13	7.6652e-12	up	Nucleoside diphosphate kinase [Source:UniProtKB/Swiss-Prot;Acc:O57535]
ENSGALG00000002955		101.775	20.858	2.2867	3.5339e-09	3.5149e-08	up
ENSGALG00000002963	PID1	46.8146	7.32417	2.6762	4.8406e-06	2.9613e-05	up	PTB-containing, cubilin and LRP1-interacting protein [Source:RefSeq peptide;Acc:NP_001171615]
ENSGALG00000002971	NSD1	129.683	46.3599	1.484	3.0876e-05	0.00016047	up	nuclear receptor binding SET domain protein 1 [Source:HGNC Symbol;Acc:14234]
ENSGALG00000002991	ARID5B	52.7736	8.83677	2.5782	2.4541e-06	1.5835e-05	up	AT-rich interactive domain-containing protein 5B [Source:RefSeq peptide;Acc:NP_001026391]
ENSGALG00000003015	SERPINF1	206.079	88.6331	1.2173	7.2271e-05	0.00034844	up	Uncharacterized protein [Source:UniProtKB/TrEMBL;Acc:E1C7H6]
ENSGALG00000003064	TADA1L	76.3524	195.338	-1.3552	8.8644e-25	3.5114e-23	down	transcriptional adaptor 1 (HFI1 homolog, yeast)-like [Source:RefSeq peptide;Acc:NP_001183965]
ENSGALG00000003078	MMD	242.304	89.5353	1.4363	4.8465e-08	4.0704e-07	up	monocyte to macrophage differentiation protein [Source:RefSeq peptide;Acc:NP_001025875]
ENSGALG00000003114	NOG	9.00281	21.4683	-1.2538	0.0010359	0.0037252	down	noggin precursor [Source:RefSeq peptide;Acc:NP_989454]
ENSGALG00000003115	COL4A3	307.768	121.194	1.3445	1.9275e-08	1.7306e-07	up	Type IV collagen alpha 3 chain; Uncharacterized protein [Source:UniProtKB/TrEMBL;Acc:Q4TZW6]
ENSGALG00000003118	GPR124	102.118	26.7757	1.9312	5.1665e-07	3.7096e-06	up	G protein-coupled receptor 124 [Source:HGNC Symbol;Acc:17849]
ENSGALG00000003122	ZFAND2A	60.6618	137.832	-1.1841	6.2508e-16	1.3213e-14	down	Uncharacterized protein [Source:UniProtKB/TrEMBL;Acc:E1C3S9]
ENSGALG00000003123	CNTNAP1	53.2452	10.6678	2.3194	1.5216e-05	8.4368e-05	up	contactin associated protein 1 [Source:HGNC Symbol;Acc:8011]
ENSGALG00000003126	ERBB4	19.5918	48.6155	-1.3112	4.5232e-07	3.2868e-06	down	receptor tyrosine-protein kinase erbB-4 [Source:RefSeq peptide;Acc:NP_001025536]
ENSGALG00000003134		2.78658	19.7965	-2.8287	6.2123e-06	3.7235e-05	down
ENSGALG00000003141	SMAP2	200.677	461.874	-1.2026	2.709e-50	2.493e-48	down	small ArfGAP2 [Source:HGNC Symbol;Acc:25082]
ENSGALG00000003146	CCDC92	12.261	25.0243	-1.0293	0.0012908	0.004519	down	Uncharacterized protein [Source:UniProtKB/TrEMBL;Acc:F1NGA4]
ENSGALG00000003148	SPAG16	12.3896	28.2883	-1.1911	0.00023983	0.0010214	down	Uncharacterized protein [Source:UniProtKB/TrEMBL;Acc:F1N9Y2]
ENSGALG00000003157	MYH7B	20.7493	63.025	-1.6029	2.4749e-10	2.8688e-09	down	myosin-7B [Source:RefSeq peptide;Acc:NP_989918]
ENSGALG00000003175	C9orf96	18.0056	42.0078	-1.2222	5.8316e-06	3.5121e-05	down	chromosome 9 open reading frame 96 [Source:HGNC Symbol;Acc:28669]
ENSGALG00000003196	ANG	43.6851	6.02387	2.8584	3.459e-06	2.1761e-05	up	Angiogenin [Source:UniProtKB/Swiss-Prot;Acc:P27043]
ENSGALG00000003197	RPL7A	862.598	406.465	1.0856	1.7627e-11	2.3563e-10	up	60S ribosomal protein L7a [Source:UniProtKB/Swiss-Prot;Acc:P32429]
ENSGALG00000003217	LITAF	14.0615	44.8207	-1.6724	5.1766e-08	4.3188e-07	down	lipopolysaccharide-induced tumor necrosis factor-alpha factor homolog [Source:RefSeq peptide;Acc:NP_989598]
ENSGALG00000003235		70.2219	18.6023	1.9164	3.6348e-05	0.00018678	up
ENSGALG00000003248	SUB1	121.066	38.903	1.6378	5.3677e-06	3.2613e-05	up	Activated RNA polymerase II transcriptional coactivator p15 [Source:UniProtKB/Swiss-Prot;Acc:Q5ZK63]
ENSGALG00000003261	PTRF	685.586	165.643	2.0493	2.0218e-43	1.6231e-41	up	polymerase I and transcript release factor [Source:RefSeq peptide;Acc:NP_001001471]
ENSGALG00000003295	ADAMTS12	41.2843	6.95265	2.57	3.2289e-05	0.00016718	up	ADAM metallopeptidase with thrombospondin type 1 motif, 12 [Source:HGNC Symbol;Acc:14605]
ENSGALG00000003307	TMED2	293.02	108.085	1.4388	1.7982e-09	1.8601e-08	up	transmembrane emp24 domain-containing protein 2 precursor [Source:RefSeq peptide;Acc:NP_001006186]
ENSGALG00000003314		169.767	64.3253	1.4001	1.0176e-05	5.8507e-05	up
ENSGALG00000003320	CCDC180	31.7671	96.2226	-1.5988	5.7013e-15	1.1046e-13	down	coiled-coil domain containing 180 [Source:HGNC Symbol;Acc:29303]
ENSGALG00000003349	TAPP2	18.8202	41.5302	-1.1419	1.3017e-05	7.3304e-05	down	pleckstrin homology domain-containing family A member 2 [Source:RefSeq peptide;Acc:NP_990029]
ENSGALG00000003353	RAI14	115.15	18.3635	2.6486	1.1458e-12	1.7938e-11	up	retinoic acid induced 14 [Source:HGNC Symbol;Acc:14873]
ENSGALG00000003368	C1orf112	30.5238	69.3673	-1.1843	9.7133e-09	9.1111e-08	down	chromosome 1 open reading frame 112 [Source:HGNC Symbol;Acc:25565]
ENSGALG00000003370	KIAA1191	111.935	271.419	-1.2779	5.3002e-32	2.7584e-30	down	UPF0498 protein KIAA1191 homolog [Source:RefSeq peptide;Acc:NP_001025781]
ENSGALG00000003374	ESRP2	11.3178	32.4546	-1.5198	9.534e-06	5.5216e-05	down	Epithelial splicing regulatory protein 2 [Source:UniProtKB/Swiss-Prot;Acc:Q5ZLR4]
ENSGALG00000003379	MDFI	36.9115	6.15655	2.5839	7.8928e-05	0.00037756	up	Uncharacterized protein [Source:UniProtKB/TrEMBL;Acc:E1C4H9]
ENSGALG00000003389	GILT	73.9088	16.559	2.1581	1.8488e-06	1.2142e-05	up	Interferon-gamma-inducible lysosomal thiol reductase [Source:UniProtKB/TrEMBL;Acc:K7XM59]
ENSGALG00000003396	NFATC3	81.3254	22.9013	1.8283	2.3762e-05	0.00012628	up	Uncharacterized protein [Source:UniProtKB/TrEMBL;Acc:F1NSQ9]
ENSGALG00000003403	ZNF385C	9.47439	44.3696	-2.2275	7.1409e-10	7.8381e-09	down	zinc finger protein 385C [Source:HGNC Symbol;Acc:33722]
ENSGALG00000003407	DUS2	53.4596	117.505	-1.1362	2.5547e-13	4.2324e-12	down	dihydrouridine synthase 2-like [Source:HGNC Symbol;Acc:26014]
ENSGALG00000003409	SOGA1	79.9964	10.9332	2.8712	2.9466e-10	3.3896e-09	up	suppressor of glucose, autophagy associated 1 [Source:HGNC Symbol;Acc:16111]
ENSGALG00000003412	RALGDS	114.293	45.5107	1.3285	0.00076348	0.0028456	up
ENSGALG00000003429	PBX1A	127.883	44.2104	1.5324	1.6292e-05	8.9676e-05	up	pre-B-cell leukemia transcription factor 1 [Source:RefSeq peptide;Acc:NP_990077]
ENSGALG00000003438	NUF2	61.3049	131.172	-1.0974	2.9551e-14	5.4258e-13	down	Kinetochore protein Nuf2 [Source:UniProtKB/Swiss-Prot;Acc:Q76I90]
ENSGALG00000003457	CNP	117.508	40.681	1.5303	3.7073e-05	0.00019025	up	2',3'-cyclic nucleotide 3' phosphodiesterase [Source:RefSeq peptide;Acc:NP_990381]
ENSGALG00000003484	BARD1	46.043	122.043	-1.4063	1.3302e-16	2.9699e-15	down	BRCA1-associated RING domain protein 1 [Source:RefSeq peptide;Acc:NP_001026417]
ENSGALG00000003488	PTPRT	8.48837	37.4966	-2.1432	2.5045e-08	2.2105e-07	down	protein tyrosine phosphatase, receptor type, T [Source:HGNC Symbol;Acc:9682]
ENSGALG00000003494		8.4455	29.854	-1.8217	3.7567e-06	2.3452e-05	down	Uncharacterized protein [Source:UniProtKB/TrEMBL;Acc:E1C074]
ENSGALG00000003499	MAST3	33.439	7.24456	2.2066	0.0010545	0.0037829	up	microtubule associated serine/threonine kinase 3 [Source:HGNC Symbol;Acc:19036]
ENSGALG00000003510	UCK2	123.381	271.154	-1.136	1.0835e-28	5.1587e-27	down	uridine-cytidine kinase 2 [Source:RefSeq peptide;Acc:NP_001153543]
ENSGALG00000003515		184.172	48.1113	1.9366	1.3678e-11	1.8598e-10	up
ENSGALG00000003521	TPM1	1956.48	108.111	4.1777	0	0	up	Tropomyosin alpha-1 chain [Source:UniProtKB/Swiss-Prot;Acc:P04268]
ENSGALG00000003529	SYNC	30.6096	5.09508	2.5868	0.00032047	0.0013145	up	Uncharacterized protein [Source:UniProtKB/TrEMBL;Acc:F1NM11]
ENSGALG00000003532	DDX5	914.043	449.667	1.0234	4.9969e-10	5.5947e-09	up	probable ATP-dependent RNA helicase DDX5 [Source:RefSeq peptide;Acc:NP_990158]
ENSGALG00000003537	SGK2	220.655	646.942	-1.5518	1.0191e-88	1.7281e-86	down	Uncharacterized protein [Source:UniProtKB/TrEMBL;Acc:E1BZK5]
ENSGALG00000003546	FMOD	179.842	14.8341	3.5997	9.7178e-28	4.4444e-26	up	fibromodulin precursor [Source:RefSeq peptide;Acc:NP_990298]
ENSGALG00000003548	BAIAP2L1	39.741	100.973	-1.3453	1.8004e-13	3.0293e-12	down	Uncharacterized protein [Source:UniProtKB/TrEMBL;Acc:E1C7T9]
ENSGALG00000003551	PRELP	814.197	98.0006	3.0545	6.5037e-98	1.197e-95	up	Uncharacterized protein [Source:UniProtKB/TrEMBL;Acc:E1C7T4]
ENSGALG00000003559	ACTR5	61.3477	177.717	-1.5345	2.2602e-25	9.0724e-24	down	Actin-related protein 5 [Source:UniProtKB/Swiss-Prot;Acc:Q5ZJA4]
ENSGALG00000003562	NPTX2	47.9721	114.745	-1.2582	3.0176e-14	5.5338e-13	down	Uncharacterized protein [Source:UniProtKB/TrEMBL;Acc:E1C7S1]
ENSGALG00000003567	FNDC5	126.983	26.9614	2.2357	1.0391e-10	1.2648e-09	up	fibronectin type III domain containing 5 [Source:HGNC Symbol;Acc:20240]
ENSGALG00000003572		75.495	178.168	-1.2388	5.6617e-21	1.7787e-19	down
ENSGALG00000003578	FN1	9315.81	186.687	5.641	0	0	up	fibronectin precursor [Source:RefSeq peptide;Acc:NP_001185641]
ENSGALG00000003580	MMP2	400.754	75.2585	2.4128	1.0818e-34	6.2796e-33	up	72 kDa type IV collagenase [Source:UniProtKB/Swiss-Prot;Acc:Q90611]
ENSGALG00000003590	C17orf58	21.0923	45.3249	-1.1036	7.4728e-06	4.4177e-05	down	Uncharacterized protein [Source:UniProtKB/TrEMBL;Acc:E1BZB3]
ENSGALG00000003605		106.105	41.026	1.3709	0.00070037	0.0026367	up
ENSGALG00000003634	PTEN	242.39	56.2581	2.1072	3.1223e-17	7.3745e-16	up	phosphatase and tensin homolog [Source:HGNC Symbol;Acc:9588]
ENSGALG00000003640	FAM20C	149.447	9.12868	4.0331	6.1449e-26	2.5133e-24	up	family with sequence similarity 20, member C [Source:HGNC Symbol;Acc:22140]
ENSGALG00000003644		13.7614	67.5363	-2.295	1.3671e-14	2.5759e-13	down
ENSGALG00000003660	FANCF	19.6776	50.4731	-1.359	1.6841e-07	1.3021e-06	down	Uncharacterized protein [Source:UniProtKB/TrEMBL;Acc:E1C4T8]
ENSGALG00000003662	SPEN	238.532	95.8776	1.3149	1.6547e-06	1.0989e-05	up	spen homolog, transcriptional regulator (Drosophila) [Source:HGNC Symbol;Acc:17575]
ENSGALG00000003670		113.092	22.6094	2.3225	2.7607e-10	3.1831e-09	up
ENSGALG00000003678	GLUL	122.267	41.5036	1.5587	1.6663e-05	9.1517e-05	up	glutamine synthetase [Source:RefSeq peptide;Acc:NP_990824]
ENSGALG00000003681	TOP1	239.475	68.412	1.8076	7.907e-13	1.2575e-11	up	DNA topoisomerase 1 [Source:RefSeq peptide;Acc:NP_990441]
ENSGALG00000003689	PAPSS2	97.8306	31.2604	1.6459	3.888e-05	0.00019885	up	3'-phosphoadenosine 5'-phosphosulfate synthase 2 [Source:HGNC Symbol;Acc:8604]
ENSGALG00000003693		193.518	67.8282	1.5125	1.8304e-07	1.4073e-06	up
ENSGALG00000003696		58.0467	123.662	-1.0911	1.8532e-13	3.1078e-12	down	Uncharacterized protein [Source:UniProtKB/TrEMBL;Acc:E1C239]
ENSGALG00000003706	DUSP1	335.848	165.855	1.0179	0.00019091	0.00082988	up	dual specificity protein phosphatase 1 [Source:RefSeq peptide;Acc:NP_001078828]
ENSGALG00000003726	EGFLAM	599.33	79.9025	2.907	7.5523e-68	9.7421e-66	up	EGF-like, fibronectin type III and laminin G domains [Source:HGNC Symbol;Acc:26810]
ENSGALG00000003727	HAUS8	27.0942	59.3895	-1.1322	2.0784e-07	1.5883e-06	down	Uncharacterized protein [Source:UniProtKB/TrEMBL;Acc:E1BQW3]
ENSGALG00000003744	ADAM19	7.7167	43.4674	-2.4939	1.6785e-10	1.9916e-09	down	disintegrin and metalloproteinase domain-containing protein 19 precursor [Source:RefSeq peptide;Acc:NP_001182051]
ENSGALG00000003747	OSMR	112.449	21.5479	2.3837	1.1998e-10	1.4521e-09	up	oncostatin M receptor [Source:HGNC Symbol;Acc:8507]
ENSGALG00000003748	ANO5	169.424	43.5735	1.9591	5.2812e-11	6.6868e-10	up	transmembrane protein 16E [Source:RefSeq peptide;Acc:NP_001161856]
ENSGALG00000003761	NIPAL4	7.7167	38.8765	-2.3328	4.0736e-09	4.0104e-08	down	NIPA-like domain containing 4 [Source:HGNC Symbol;Acc:28018]
ENSGALG00000003770	ANXA2	768.026	80.7782	3.2491	4.292e-100	8.0972e-98	up	Annexin A2 [Source:UniProtKB/Swiss-Prot;Acc:P17785]
ENSGALG00000003776	PRRC2B	273.385	115.541	1.2425	2.3868e-06	1.5427e-05	up	proline-rich coiled-coil 2B [Source:HGNC Symbol;Acc:28121]
ENSGALG00000003777	NELL1	14.9618	35.8247	-1.2597	2.1611e-05	0.00011603	down	NEL-like 1 (chicken) [Source:HGNC Symbol;Acc:7750]
ENSGALG00000003802	OTUD7A	12.1324	28.2352	-1.2186	0.00020682	0.0008931	down	Uncharacterized protein [Source:UniProtKB/TrEMBL;Acc:E1C900]
ENSGALG00000003805	PRKG1	352.353	88.2085	1.998	4.6134e-22	1.5717e-20	up	protein kinase, cGMP-dependent, type I [Source:HGNC Symbol;Acc:9414]
ENSGALG00000003806	CRHOA	1084.75	451.976	1.263	5.7044e-22	1.909e-20	up	transforming protein RhoA [Source:RefSeq peptide;Acc:NP_990035]
ENSGALG00000003815	RPN2	412.886	197.885	1.0611	7.9398e-06	4.6663e-05	up	dolichyl-diphosphooligosaccharide--protein glycosyltransferase subunit 2 precursor [Source:RefSeq peptide;Acc:NP_001006288]
ENSGALG00000003852	LAMC3	218.254	10.9597	4.3157	3.4533e-39	2.4018e-37	up	laminin, gamma 3 [Source:HGNC Symbol;Acc:6494]
ENSGALG00000003875	ABL	350.552	140.194	1.3222	4.7627e-09	4.6494e-08	up	Uncharacterized protein [Source:UniProtKB/TrEMBL;Acc:F1NCD9]
ENSGALG00000003879	MFSD2A	35.5397	92.9055	-1.3863	7.7029e-13	1.2263e-11	down	Uncharacterized protein [Source:UniProtKB/TrEMBL;Acc:F1NCD6]
ENSGALG00000003886	SGCD	76.6954	16.2671	2.2372	5.0485e-07	3.6387e-06	up	Uncharacterized protein [Source:UniProtKB/TrEMBL;Acc:E1C6L7]
ENSGALG00000003891	ZNF423	64.5202	18.3104	1.8171	0.0001846	0.00080498	up	zinc finger protein 423 [Source:HGNC Symbol;Acc:16762]
ENSGALG00000003904	MLPH	11.4893	46.1741	-2.0068	1.8703e-09	1.9268e-08	down	melanophilin [Source:RefSeq peptide;Acc:NP_001108552]
ENSGALG00000003914	CALR3	7.88818	29.1375	-1.8851	3.4722e-06	2.1835e-05	down	Uncharacterized protein [Source:UniProtKB/TrEMBL;Acc:F1P2G1]
ENSGALG00000003922	TOP2A	135.385	50.6854	1.4174	6.1414e-05	0.00030094	up	DNA topoisomerase 2-alpha [Source:RefSeq peptide;Acc:NP_990122]
ENSGALG00000003923	COL6A3	1593.97	177.107	3.1699	2.6263e-199	8.7422e-197	up	collagen alpha-3(VI) chain precursor [Source:RefSeq peptide;Acc:NP_990865]
ENSGALG00000003999	NAV2	139.586	34.3918	2.021	7.8475e-10	8.5576e-09	up	neuron navigator 2 [Source:HGNC Symbol;Acc:15997]
ENSGALG00000004048	PTPRS	205.736	64.6438	1.6702	1.2795e-09	1.3504e-08	up	receptor-type tyrosine-protein phosphatase delta precursor [Source:RefSeq peptide;Acc:NP_990738]
ENSGALG00000004064	GPER	3.47251	14.0645	-2.018	0.00088608	0.0032538	down	G-protein coupled estrogen receptor 1 [Source:RefSeq peptide;Acc:NP_001155877]
ENSGALG00000004073	TET1	85.9983	25.7673	1.7388	3.9496e-05	0.00020152	up	Uncharacterized protein [Source:UniProtKB/TrEMBL;Acc:E1BYY9]
ENSGALG00000004078		10.932	44.1308	-2.0132	4.039e-09	3.9791e-08	down
ENSGALG00000004087	THSD4	74.7662	22.7952	1.7137	0.00016353	0.00072429	up	thrombospondin, type I, domain containing 4 [Source:HGNC Symbol;Acc:25835]
ENSGALG00000004088	FNBP1	168.01	39.3276	2.0949	2.7792e-12	4.1366e-11	up	formin binding protein 1 [Source:HGNC Symbol;Acc:17069]
ENSGALG00000004123	PABPC1L	26.6655	85.4221	-1.6796	4.9772e-14	8.9108e-13	down	poly(A) binding protein, cytoplasmic 1-like [Source:HGNC Symbol;Acc:15797]
ENSGALG00000004138	TDRD5	19.9777	85.0241	-2.0895	1.0406e-16	2.3441e-15	down	Uncharacterized protein [Source:UniProtKB/TrEMBL;Acc:E1BWH1]
ENSGALG00000004154	WISP2	19.0345	0	4.442	9.2334e-05	0.0004348	up	WNT1 inducible signaling pathway protein 2 [Source:HGNC Symbol;Acc:12770]
ENSGALG00000004157		40.2126	105.59	-1.3928	1.9023e-14	3.527e-13	down	Uncharacterized protein [Source:UniProtKB/TrEMBL;Acc:F1P1E4]
ENSGALG00000004161	CCNB2	465.102	1084.24	-1.2211	2.6925e-117	6.157e-115	down	G2/mitotic-specific cyclin-B2 [Source:UniProtKB/Swiss-Prot;Acc:P29332]
ENSGALG00000004162	SLC16A6	29.152	92.9055	-1.6722	4.5378e-15	8.9526e-14	down	Uncharacterized protein [Source:UniProtKB/TrEMBL;Acc:F1P2B3]
ENSGALG00000004169		410.957	185.333	1.1489	3.2238e-07	2.4027e-06	up	Uncharacterized protein [Source:UniProtKB/TrEMBL;Acc:E1BU38]
ENSGALG00000004181	GAA	53.7168	15.2056	1.8208	0.00062765	0.0023933	up	Uncharacterized protein [Source:UniProtKB/TrEMBL;Acc:E1BU22]
ENSGALG00000004184	SPARC	8606.39	1129.46	2.9298	0	0	up	SPARC precursor [Source:RefSeq peptide;Acc:NP_989741]
ENSGALG00000004199	TMEM184A	18.2628	47.3152	-1.3734	3.5632e-07	2.6375e-06	down	transmembrane protein 184A [Source:HGNC Symbol;Acc:28797]
ENSGALG00000004212	ADAM10	131.527	49.8893	1.3986	0.00010498	0.00048482	up	disintegrin and metalloproteinase domain-containing protein 10 precursor [Source:RefSeq peptide;Acc:NP_989592]
ENSGALG00000004216	TOR3A	30.9097	66.4483	-1.1042	5.7781e-08	4.7889e-07	down	Uncharacterized protein [Source:UniProtKB/TrEMBL;Acc:E1BTE7]
ENSGALG00000004220	SERINC3	488.681	167.103	1.5482	1.3897e-17	3.3613e-16	up	serine incorporator 3 precursor [Source:RefSeq peptide;Acc:NP_001006291]
ENSGALG00000004237	PRKAR1A	232.401	108.589	1.0977	0.00037347	0.0015015	up	cAMP-dependent protein kinase type I-alpha regulatory subunit [Source:UniProtKB/Swiss-Prot;Acc:Q5ZM91]
ENSGALG00000004243	IFITM3	9.08855	43.3878	-2.2552	9.0015e-10	9.69e-09	down	Uncharacterized protein [Source:UniProtKB/TrEMBL;Acc:F1NZH7]
ENSGALG00000004254	TMEM120B	18.3057	42.4855	-1.2147	5.5094e-06	3.3367e-05	down	transmembrane protein 120B [Source:RefSeq peptide;Acc:NP_001025830]
ENSGALG00000004294	CGNL1	111.378	44.4492	1.3252	0.00092969	0.0033843	up	cingulin-like 1 [Source:HGNC Symbol;Acc:25931]
ENSGALG00000004297	DNAH1	17.877	64.7499	-1.8568	6.4028e-12	9.1424e-11	down	dynein, axonemal, heavy chain 1 [Source:HGNC Symbol;Acc:2940]
ENSGALG00000004304	TCF12	648.631	206.457	1.6516	1.9905e-26	8.368e-25	up	transcription factor 12 [Source:RefSeq peptide;Acc:NP_990706]
ENSGALG00000004325	P4HA1	359.641	132.286	1.4429	2.2483e-11	2.9834e-10	up	prolyl 4-hydroxylase subunit alpha-1 isoform 1 precursor [Source:RefSeq peptide;Acc:NP_001185664]
ENSGALG00000004338	COL18A1	305.324	33.4099	3.192	5.2226e-40	3.7356e-38	up	collagen, type XVIII, alpha 1 precursor [Source:RefSeq peptide;Acc:NP_989495]
ENSGALG00000004342	ORC6	20.5779	42.3528	-1.0414	2.5509e-05	0.00013452	down	origin recognition complex, subunit 6 [Source:HGNC Symbol;Acc:17151]
ENSGALG00000004357	ANXA6	612.92	284.687	1.1063	4.7066e-09	4.5977e-08	up	annexin A6 [Source:RefSeq peptide;Acc:NP_990061]
ENSGALG00000004401	WNT11B	6.38771	23.3259	-1.8686	3.5413e-05	0.00018216	down	wingless-type MMTV integration site family, member 11b precursor [Source:RefSeq peptide;Acc:NP_001124216]
ENSGALG00000004436		35.0681	83.4584	-1.2509	1.0389e-10	1.2648e-09	down	Uncharacterized protein [Source:UniProtKB/TrEMBL;Acc:E1BVB6]
ENSGALG00000004441	CPSF4L	23.3644	84.4137	-1.8532	4.592e-15	9.0476e-14	down	Uncharacterized protein [Source:UniProtKB/TrEMBL;Acc:E1BVA5]
ENSGALG00000004449	CYP3A37	0	13.2684	-3.7502	5.8254e-05	0.00028695	down	cytochrome P450 A 37 [Source:RefSeq peptide;Acc:NP_001001751]
ENSGALG00000004467	CLIP1	137.1	52.5164	1.3844	9.4088e-05	0.00044196	up	CAP-Gly domain-containing linker protein 1 [Source:UniProtKB/Swiss-Prot;Acc:O42184]
ENSGALG00000004487	PAPPA2	6.2591	29.6682	-2.2449	4.2789e-07	3.1258e-06	down	Uncharacterized protein [Source:UniProtKB/TrEMBL;Acc:F1NQ83]
ENSGALG00000004494	CCNE1	41.7559	84.3606	-1.0146	4.4154e-09	4.3329e-08	down	G1/S-specific cyclin-E1 [Source:RefSeq peptide;Acc:NP_001026529]
ENSGALG00000004511		31.5098	121.884	-1.9516	5.3318e-22	1.7922e-20	down
ENSGALG00000004519	TRPV2	101.089	18.6289	2.44	4.678e-10	5.2531e-09	up	transient receptor potential cation channel, subfamily V, member 2 [Source:HGNC Symbol;Acc:18082]
ENSGALG00000004521	GPX3	1127.67	365.97	1.6235	5.4339e-43	4.3392e-41	up	Glutathione peroxidase [Source:UniProtKB/TrEMBL;Acc:F1NPJ8]
ENSGALG00000004525	TSPAN10	8.23114	43.3347	-2.3964	3.4363e-10	3.923e-09	down	Uncharacterized protein [Source:UniProtKB/TrEMBL;Acc:E1BSH0]
ENSGALG00000004528	TSHZ3	72.9656	22.1848	1.7176	0.0001886	0.00082077	up	Uncharacterized protein [Source:UniProtKB/TrEMBL;Acc:F1NMF8]
ENSGALG00000004531	PLOD1	296.064	81.9458	1.8532	2.7689e-16	6.0129e-15	up	procollagen-lysine,2-oxoglutarate 5-dioxygenase 1 precursor [Source:RefSeq peptide;Acc:NP_001005618]
ENSGALG00000004537	EFNB1	121.667	50.6323	1.2648	0.0012276	0.0043216	up	ephrin-B1 precursor [Source:RefSeq peptide;Acc:NP_990366]
ENSGALG00000004538	TNN	32.5816	81.6539	-1.3255	4.9127e-11	6.2464e-10	down	Uncharacterized protein [Source:UniProtKB/TrEMBL;Acc:F1NMF3]
ENSGALG00000004545	WDR72	9.56013	37.3108	-1.9645	8.7875e-08	7.096e-07	down	WD repeat domain 72 [Source:HGNC Symbol;Acc:26790]
ENSGALG00000004561	TNRC18	643.101	279.964	1.1998	7.1216e-12	1.0092e-10	up	trinucleotide repeat containing 18 [Source:HGNC Symbol;Acc:11962]
ENSGALG00000004579	CCDC63	7.97392	25.9796	-1.704	2.8874e-05	0.00015094	down	Uncharacterized protein [Source:UniProtKB/TrEMBL;Acc:E1BQI9]
ENSGALG00000004594	CD74	1308.67	314.356	2.0576	6.6938e-82	1.0205e-79	up	CD74 molecule, major histocompatibility complex, class II invariant chain [Source:RefSeq peptide;Acc:NP_001001613]
ENSGALG00000004603	FAM109A	7.88818	24.7058	-1.6471	5.9783e-05	0.0002939	down	Uncharacterized protein [Source:UniProtKB/TrEMBL;Acc:E1BXL6]
ENSGALG00000004620	LAMC1	744.104	196.983	1.9174	2.9878e-41	2.2547e-39	up	laminin, gamma 1 (formerly LAMB2) [Source:HGNC Symbol;Acc:6492]
ENSGALG00000004639	GNAI2	209.037	94.9754	1.1381	0.0003333	0.0013599	up	Guanine nucleotide-binding protein G(i) subunit alpha-2 [Source:UniProtKB/Swiss-Prot;Acc:P50147]
ENSGALG00000004653		190.131	83.1665	1.1929	0.00022151	0.00095003	up
ENSGALG00000004665	KPNA7	97.6591	385.554	-1.9811	8.6283e-67	1.1036e-64	down	karyopherin alpha 7 (importin alpha 8) [Source:HGNC Symbol;Acc:21839]
ENSGALG00000004671	ANKRD27	47.1147	96.3818	-1.0326	2.5244e-10	2.9195e-09	down	ankyrin repeat domain-containing protein 27 [Source:RefSeq peptide;Acc:NP_001129150]
ENSGALG00000004673	C10orf54	53.3738	15.471	1.7866	0.00084355	0.003109	up	Uncharacterized protein [Source:UniProtKB/TrEMBL;Acc:F1NGR9]
ENSGALG00000004695	ECM2	152.405	34.896	2.1268	1.4407e-11	1.9553e-10	up	Uncharacterized protein [Source:UniProtKB/TrEMBL;Acc:E1BV71]
ENSGALG00000004704	TDRD12	12.3038	43.202	-1.812	2.8671e-08	2.5013e-07	down	Uncharacterized protein [Source:UniProtKB/TrEMBL;Acc:F1NIG5]
ENSGALG00000004706	C15ORF23	34.768	71.3576	-1.0373	4.9056e-08	4.1155e-07	down	putative TRAF4-associated factor 1 [Source:RefSeq peptide;Acc:NP_001026564]
ENSGALG00000004724		19.7204	41.3444	-1.068	2.5424e-05	0.00013412	down	Uncharacterized protein [Source:UniProtKB/TrEMBL;Acc:F1NHE8]
ENSGALG00000004727	ULK2	205.393	62.2024	1.7233	3.2058e-10	3.6709e-09	up	unc-51 like autophagy activating kinase 2 [Source:HGNC Symbol;Acc:13480]
ENSGALG00000004728	RGL1	230.086	56.7358	2.0198	3.0508e-15	6.1066e-14	up	ral guanine nucleotide dissociation stimulator-like 1 [Source:RefSeq peptide;Acc:NP_001026442]
ENSGALG00000004730	CLIC2	99.0738	23.0074	2.1064	6.8537e-08	5.6126e-07	up	chloride intracellular channel protein 2 [Source:RefSeq peptide;Acc:NP_001026285]
ENSGALG00000004742	BMP15	33.3533	138.151	-2.0503	9.3219e-26	3.782e-24	down	bone morphogenetic protein 15 precursor [Source:RefSeq peptide;Acc:NP_001006589]
ENSGALG00000004751		12.6897	30.4378	-1.2622	8.8904e-05	0.00042049	down
ENSGALG00000004759	DHRS7B	74.509	168.217	-1.1748	5.7254e-19	1.5855e-17	down	Uncharacterized protein [Source:UniProtKB/TrEMBL;Acc:F1NH35]
ENSGALG00000004766	SCG3	23.0643	48.7747	-1.0805	4.233e-06	2.6183e-05	down	secretogranin III [Source:HGNC Symbol;Acc:13707]
ENSGALG00000004771	C1QB	93.2005	16.6651	2.4835	1.2666e-09	1.3377e-08	up	complement component 1, q subcomponent, B chain [Source:HGNC Symbol;Acc:1242]
ENSGALG00000004790	WNT4	179.07	489.286	-1.4502	2.072e-63	2.5632e-61	down	Protein Wnt-4 [Source:UniProtKB/Swiss-Prot;Acc:P49337]
ENSGALG00000004798	MPRIP	332.89	149.88	1.1512	3.9407e-06	2.4485e-05	up	myosin phosphatase Rho interacting protein [Source:HGNC Symbol;Acc:30321]
ENSGALG00000004804	TGM3	5.87326	20.858	-1.8284	0.000108	0.00049741	down	transglutaminase 3 [Source:HGNC Symbol;Acc:11779]
ENSGALG00000004809	PPIF	65.0346	149.004	-1.1961	2.9871e-17	7.0774e-16	down	peptidyl-prolyl cis-trans isomerase F, mitochondrial [Source:RefSeq peptide;Acc:NP_001026397]
ENSGALG00000004818	RPL6	1171.44	571.71	1.0349	6.4728e-13	1.036e-11	up	60S ribosomal protein L6 [Source:RefSeq peptide;Acc:NP_989483]
ENSGALG00000004831	RPS4	965.53	359.15	1.4267	3.4886e-27	1.535e-25	up	40S ribosomal protein S4 [Source:UniProtKB/Swiss-Prot;Acc:P47836]
ENSGALG00000004833	LEPRE1	178.984	47.9786	1.8994	6.517e-11	8.1355e-10	up	Prolyl 3-hydroxylase 1 [Source:UniProtKB/Swiss-Prot;Acc:Q6JHU8]
ENSGALG00000004848	YBX1	1006.3	368.225	1.4504	1.8877e-29	9.1902e-28	up	Nuclease-sensitive element-binding protein 1 [Source:UniProtKB/Swiss-Prot;Acc:Q06066]
ENSGALG00000004849	WSCD2	21.9497	56.4173	-1.3619	3.0848e-08	2.6742e-07	down	Uncharacterized protein [Source:UniProtKB/TrEMBL;Acc:F1NFB9]
ENSGALG00000004850	ZMIZ1	134.399	38.7969	1.7925	1.0569e-07	8.4442e-07	up	zinc finger, MIZ-type containing 1 [Source:HGNC Symbol;Acc:16493]
ENSGALG00000004870	PIH1D3	21.6496	61.8839	-1.5152	1.0285e-09	1.097e-08	down	Uncharacterized protein [Source:UniProtKB/TrEMBL;Acc:E1BXG3]
ENSGALG00000004871	RPS24	872.544	286.916	1.6046	9.2801e-33	4.9317e-31	up	40S ribosomal protein S24 [Source:UniProtKB/TrEMBL;Acc:F1NF89]
ENSGALG00000004893	TMEM119	79.6106	15.7098	2.3413	9.6329e-08	7.725e-07	up	transmembrane protein 119 [Source:HGNC Symbol;Acc:27884]
ENSGALG00000004897	GTSE1	68.1213	176.974	-1.3774	6.2054e-23	2.1882e-21	down	G2 and S phase-expressed protein 1 [Source:RefSeq peptide;Acc:NP_001026503]
ENSGALG00000004901	CORO1C	272.014	67.0586	2.0202	9.5655e-18	2.3474e-16	up	coronin-1C [Source:RefSeq peptide;Acc:NP_001034354]
ENSGALG00000004909	RARRES2	205.264	36.5147	2.4909	1.6661e-19	4.7446e-18	up	Uncharacterized protein [Source:UniProtKB/TrEMBL;Acc:F1NIP4]
ENSGALG00000004917	DOC2B	17.0625	47.9786	-1.4916	9.5559e-08	7.6714e-07	down	double C2-like domains, beta [Source:HGNC Symbol;Acc:2986]
ENSGALG00000004934	CDC25A	67.9927	197.912	-1.5414	3.4976e-28	1.6143e-26	down	M-phase inducer phosphatase 1 [Source:RefSeq peptide;Acc:NP_001186501]
ENSGALG00000004937	VGLL4	183.486	57.1073	1.6839	7.1543e-09	6.8081e-08	up	transcription cofactor vestigial-like protein 4 [Source:RefSeq peptide;Acc:NP_001025764]
ENSGALG00000004938	MAP4	235.788	109.438	1.1074	0.00027438	0.0011484	up	microtubule-associated protein 4 [Source:HGNC Symbol;Acc:6862]
ENSGALG00000004946	COL4A4	525.25	147.306	1.8342	4.302e-27	1.882e-25	up	Uncharacterized protein [Source:UniProtKB/TrEMBL;Acc:F1NIL4]
ENSGALG00000004947	POLR3A	86.5556	178.036	-1.0405	6.1903e-18	1.5392e-16	down	DNA-directed RNA polymerase III subunit RPC1 [Source:RefSeq peptide;Acc:NP_001006500]
ENSGALG00000004949	KIAA0355	68.4214	23.2728	1.5558	0.0013124	0.0045862	up	KIAA0355 [Source:HGNC Symbol;Acc:29016]
ENSGALG00000004952		188.116	59.3099	1.6653	7.2905e-09	6.9289e-08	up
ENSGALG00000004960	FBN1	2564.86	162.14	3.9836	0	0	up	Uncharacterized protein [Source:UniProtKB/TrEMBL;Acc:F1NJR3]
ENSGALG00000004970	SVOP	7.11651	29.2436	-2.0389	1.468e-06	9.8647e-06	down	SV2 related protein homolog (rat) [Source:HGNC Symbol;Acc:25417]
ENSGALG00000004974	PPARG	84.3692	18.9738	2.1527	3.706e-07	2.7365e-06	up	peroxisome proliferator-activated receptor gamma [Source:RefSeq peptide;Acc:NP_001001460]
ENSGALG00000004980	KCNMA1	78.3673	9.76556	3.0045	1.1863e-10	1.437e-09	up	calcium-activated potassium channel subunit alpha-1 [Source:RefSeq peptide;Acc:NP_989555]
ENSGALG00000004986	CERCAM	64.4773	16.7182	1.9474	5.7349e-05	0.00028322	up	cerebral endothelial cell adhesion molecule [Source:HGNC Symbol;Acc:23723]
ENSGALG00000005004	SAMD8	18.6058	38.2131	-1.0383	6.5102e-05	0.00031756	down	Uncharacterized protein [Source:UniProtKB/TrEMBL;Acc:F1NI82]
ENSGALG00000005005	MIEF2	39.5266	87.9697	-1.1542	1.7873e-10	2.1041e-09	down	Smith-Magenis syndrome chromosome region, candidate 7 [Source:HGNC Symbol;Acc:17920]
ENSGALG00000005011	SHC4	53.7168	137.355	-1.3545	6.9327e-18	1.7153e-16	down	SHC (Src homology 2 domain containing) family, member 4 [Source:HGNC Symbol;Acc:16743]
ENSGALG00000005016	ZNF608	51.0159	14.4626	1.8186	0.00087467	0.0032158	up	zinc finger protein 608 [Source:HGNC Symbol;Acc:29238]
ENSGALG00000005038	CENPI	37.426	96.0369	-1.3595	5.2946e-13	8.5647e-12	down	Centromere protein I [Source:UniProtKB/Swiss-Prot;Acc:Q8AYS7]
ENSGALG00000005045	CDK9	75.3664	166.253	-1.1414	2.7413e-18	7.1456e-17	down	Cyclin-dependent kinase 9 [Source:UniProtKB/Swiss-Prot;Acc:Q5ZKN1]
ENSGALG00000005060	ENG	417.43	60.4244	2.7883	4.5213e-45	3.8335e-43	up	endoglin precursor [Source:RefSeq peptide;Acc:NP_001074356]
ENSGALG00000005069	PTGS2	32.8817	69.1816	-1.0731	4.7656e-08	4.0091e-07	down	Prostaglandin G/H synthase 2 [Source:UniProtKB/Swiss-Prot;Acc:P27607]
ENSGALG00000005077	F8	22.1641	3.18442	2.7991	0.0011326	0.0040269	up	coagulation factor VIII, procoagulant component [Source:HGNC Symbol;Acc:3546]
ENSGALG00000005079	VCL	497.684	167.262	1.5731	1.5408e-18	4.0869e-17	up	Vinculin [Source:UniProtKB/Swiss-Prot;Acc:P12003]
ENSGALG00000005084	TRIM37	102.16	245.28	-1.2636	8.7825e-29	4.2079e-27	down	E3 ubiquitin-protein ligase TRIM37 [Source:RefSeq peptide;Acc:NP_001006224]
ENSGALG00000005120	FBLN2	293.577	38.2396	2.9406	1.1457e-34	6.6248e-33	up	fibulin 2 [Source:HGNC Symbol;Acc:3601]
ENSGALG00000005122	MYO1H	70.6935	222.724	-1.6556	1.329e-33	7.294e-32	down	myosin IH [Source:HGNC Symbol;Acc:13879]
ENSGALG00000005133	PDDC1	33.9106	75.4973	-1.1547	3.4133e-09	3.4003e-08	down	Parkinson disease 7 domain-containing protein 1 isoform 1 [Source:RefSeq peptide;Acc:NP_001186494]
ENSGALG00000005140	RRAD	18.9916	44.98	-1.2439	2.2408e-06	1.4559e-05	down	Uncharacterized protein [Source:UniProtKB/TrEMBL;Acc:F1NW22]
ENSGALG00000005177	FAM120A	416.273	148.739	1.4847	7.9751e-14	1.4045e-12	up	family with sequence similarity 120A [Source:HGNC Symbol;Acc:13247]
ENSGALG00000005178	CA7	25.6794	72.2864	-1.4931	5.6876e-11	7.1833e-10	down	carbonic anhydrase VII [Source:HGNC Symbol;Acc:1381]
ENSGALG00000005180	COL11A1	296.836	11.0659	4.7455	3.9445e-56	4.3139e-54	up	collagen, type XI, alpha 1 [Source:HGNC Symbol;Acc:2186]
ENSGALG00000005203	OLFM3	228.414	73.9051	1.6279	5.4857e-10	6.1328e-09	up	olfactomedin 3 [Source:HGNC Symbol;Acc:17990]
ENSGALG00000005204		76.4382	10.9066	2.8091	1.3486e-09	1.4204e-08	up
ENSGALG00000005209	AQP1	473.119	68.1997	2.7944	5.2345e-51	4.9687e-49	up	aquaporin 1 (Colton blood group) [Source:RefSeq peptide;Acc:NP_001034542]
ENSGALG00000005215	CACNA1H	182.328	74.7012	1.2873	4.8662e-05	0.00024464	up	Voltage-dependent T-type calcium channel subunit alpha-1H [Source:UniProtKB/TrEMBL;Acc:K4HTW9]
ENSGALG00000005241	DYNC1LI2	63.4055	19.77	1.6813	0.00068447	0.0025811	up	cytoplasmic dynein 1 light intermediate chain 2 [Source:RefSeq peptide;Acc:NP_001025744]
ENSGALG00000005245	SGPP2	5.27308	29.1375	-2.4662	1.9172e-07	1.4703e-06	down	Uncharacterized protein [Source:UniProtKB/TrEMBL;Acc:F1P210]
ENSGALG00000005257	VCAM1	54.1884	12.9765	2.0621	9.3132e-05	0.00043802	up	Uncharacterized protein [Source:UniProtKB/TrEMBL;Acc:F1P201]
ENSGALG00000005258	SS5R	6.2591	25.4754	-2.0251	7.4257e-06	4.3915e-05	down	somatostatin receptor type 5 [Source:RefSeq peptide;Acc:NP_001020005]
ENSGALG00000005266	BEAN1	29.0662	4.67049	2.6377	0.00036896	0.0014865	up	protein BEAN1 [Source:RefSeq peptide;Acc:NP_001135398]
ENSGALG00000005272	CDH5	213.024	54.7721	1.9595	1.8324e-13	3.0763e-12	up	cadherin-5 precursor [Source:RefSeq peptide;Acc:NP_989558]
ENSGALG00000005278	CDH11	941.78	45.7761	4.3627	2.3903e-164	6.8066e-162	up	cadherin-11 precursor [Source:RefSeq peptide;Acc:NP_001004371]
ENSGALG00000005282	NKTR	128.011	47.899	1.4182	9.6384e-05	0.00045092	up	natural killer-tumor recognition sequence [Source:HGNC Symbol;Acc:7833]
ENSGALG00000005287	ZBTB47	64.2629	14.7014	2.128	1.1441e-05	6.5064e-05	up	zinc finger and BTB domain containing 47 [Source:HGNC Symbol;Acc:26955]
ENSGALG00000005291		78.4102	173.339	-1.1445	4.7769e-19	1.3302e-17	down
ENSGALG00000005321	LAMA5	274.629	98.2394	1.4831	1.3688e-09	1.4386e-08	up	laminin, alpha 5 [Source:HGNC Symbol;Acc:6485]
ENSGALG00000005326	EIF3F	182.971	72.4191	1.3372	1.7202e-05	9.4203e-05	up	Uncharacterized protein [Source:UniProtKB/TrEMBL;Acc:E1C050]
ENSGALG00000005331	GJC2	113.307	21.4683	2.4	7.9151e-11	9.7676e-10	up	gap junction gamma-2 protein [Source:RefSeq peptide;Acc:NP_001186510]
ENSGALG00000005338	RPS21	241.19	77.7795	1.6327	1.5724e-10	1.8746e-09	up	ribosomal protein S21 [Source:HGNC Symbol;Acc:10409]
ENSGALG00000005346	PPIC	120.938	21.8133	2.471	5.6978e-12	8.2055e-11	up	peptidylprolyl isomerase C (cyclophilin C) [Source:HGNC Symbol;Acc:9256]
ENSGALG00000005348	RBBP8NL	1.80056	10.8536	-2.5917	0.0011949	0.0042185	down	Uncharacterized protein [Source:UniProtKB/TrEMBL;Acc:F1NZV8]
ENSGALG00000005359	SORBS1	74.6805	16.5325	2.1754	1.3622e-06	9.1866e-06	up	SH3 domain containing ring finger 1 [Source:HGNC Symbol;Acc:17650]
ENSGALG00000005360	CA4	32.7102	1.99026	4.0387	8.2071e-07	5.7186e-06	up	carbonic anhydrase IV [Source:HGNC Symbol;Acc:1375]
ENSGALG00000005361		8.8742	23.3259	-1.3942	0.0003174	0.0013035	down
ENSGALG00000005369	BTBD10	43.042	97.0453	-1.1729	1.4555e-11	1.9736e-10	down	BTB/POZ domain-containing protein 10 [Source:RefSeq peptide;Acc:NP_001186504]
ENSGALG00000005403	DHRS11	41.1986	88.235	-1.0988	4.4558e-10	5.0073e-09	down	Dehydrogenase/reductase SDR family member 11 [Source:UniProtKB/Swiss-Prot;Acc:Q71R50]
ENSGALG00000005412	SNAP47	57.1893	138.814	-1.2793	3.6163e-17	8.4749e-16	down	Uncharacterized protein [Source:UniProtKB/TrEMBL;Acc:F1NX76]
ENSGALG00000005415	TEAD1	39.9982	9.5798	2.0619	0.00078782	0.0029214	up	transcriptional enhancer factor TEF-1 [Source:RefSeq peptide;Acc:NP_001186334]
ENSGALG00000005418	FRRS1	22.9357	67.4567	-1.5564	1.0742e-10	1.3064e-09	down	Uncharacterized protein [Source:UniProtKB/TrEMBL;Acc:E1C859]
ENSGALG00000005438	PARVA	44.4996	8.91638	2.3193	7.6798e-05	0.00036843	up	Uncharacterized protein [Source:UniProtKB/TrEMBL;Acc:F1P5V9]
ENSGALG00000005441	NFIB	89.0421	27.8106	1.6789	5.8872e-05	0.00028971	up	Nuclear factor 1 B-type [Source:UniProtKB/Swiss-Prot;Acc:P17924]
ENSGALG00000005448	MYL3	18.3057	1.30031	3.8154	0.00033057	0.001351	up	myosin light chain 1, cardiac muscle [Source:RefSeq peptide;Acc:NP_990490]
ENSGALG00000005462	ZP4	40.5984	154.046	-1.9239	4.7835e-27	2.0805e-25	down	zona pellucida sperm-binding protein 4 [Source:RefSeq peptide;Acc:NP_990210]
ENSGALG00000005483	CDH13	228.457	44.7411	2.3522	1.1616e-19	3.3456e-18	up	cadherin-13 [Source:RefSeq peptide;Acc:NP_001001760]
ENSGALG00000005490	RPS2	1055.86	355.063	1.5723	1.8232e-37	1.2176e-35	up	Uncharacterized protein [Source:UniProtKB/TrEMBL;Acc:E1C4M0]
ENSGALG00000005499	IL17RD	17.5769	36.1167	-1.039	0.00010291	0.00047692	down	interleukin-17 receptor D precursor [Source:RefSeq peptide;Acc:NP_989846]
ENSGALG00000005503	WFDC1	204.707	29.3498	2.8021	4.1016e-23	1.4634e-21	up	WAP four-disulfide core domain protein 1 [Source:UniProtKB/Swiss-Prot;Acc:Q8JG33]
ENSGALG00000005508	SETD2	218.683	86.4571	1.3388	2.5108e-06	1.618e-05	up	SET domain containing 2 [Source:HGNC Symbol;Acc:18420]
ENSGALG00000005519	TLL2	13.9758	49.8362	-1.8343	2.0494e-09	2.1041e-08	down	Uncharacterized protein [Source:UniProtKB/TrEMBL;Acc:F1NRI8]
ENSGALG00000005547	PIK3AP1	71.4652	202.901	-1.5055	3.0409e-28	1.4078e-26	down	Phosphoinositide 3-kinase adapter protein 1 [Source:UniProtKB/Swiss-Prot;Acc:Q9DDT2]
ENSGALG00000005551	DKK3	649.188	130.216	2.3177	1.7171e-51	1.6506e-49	up	dickkopf-related protein 3 precursor [Source:RefSeq peptide;Acc:NP_990456]
ENSGALG00000005572	NOXO1	15.3048	58.4076	-1.9322	3.0471e-11	3.9611e-10	down	NADPH oxidase organizer 1 [Source:HGNC Symbol;Acc:19404]
ENSGALG00000005576	ATP2C2	23.8789	56.0724	-1.2316	1.4726e-07	1.1492e-06	down	ATPase, Ca++ transporting, type 2C, member 2 [Source:HGNC Symbol;Acc:29103]
ENSGALG00000005587	EIF4G2	2212.25	1100.43	1.0074	5.7293e-21	1.7915e-19	up	Eukaryotic translation initiation factor 4 gamma 2 [Source:UniProtKB/Swiss-Prot;Acc:O73777]
ENSGALG00000005597	CNN3	746.89	289.278	1.3684	2.9046e-19	8.1786e-18	up	calponin 3, acidic [Source:HGNC Symbol;Acc:2157]
ENSGALG00000005599		42.6562	170.844	-2.0019	7.766e-31	3.92e-29	down
ENSGALG00000005601		11.3607	27.8372	-1.293	0.00014941	0.00066775	down
ENSGALG00000005603	NACAD	107.991	359.335	-1.7344	1.9346e-55	2.0708e-53	down	Uncharacterized protein [Source:UniProtKB/TrEMBL;Acc:F1NQB4]
ENSGALG00000005620	PDE12	19.5061	43.0162	-1.141	9.1904e-06	5.3369e-05	down	phosphodiesterase 12 [Source:HGNC Symbol;Acc:25386]
ENSGALG00000005632	MRVI1	210.58	30.6235	2.7817	1.7284e-23	6.4094e-22	up	murine retrovirus integration site 1 homolog [Source:HGNC Symbol;Acc:7237]
ENSGALG00000005635	TCFL5	11.2321	34.6571	-1.6255	2.3097e-06	1.4987e-05	down	Uncharacterized protein [Source:UniProtKB/TrEMBL;Acc:E1C9I8]
ENSGALG00000005643	LYVE1	46.0001	7.72222	2.5745	1.1126e-05	6.3487e-05	up	lymphatic vessel endothelial hyaluronic acid receptor 1 [Source:RefSeq peptide;Acc:NP_001186516]
ENSGALG00000005668	SWIP-1	298.465	135.975	1.1342	2.0182e-05	0.00010886	up	WD repeat and SOCS box-containing protein 1 [Source:RefSeq peptide;Acc:NP_990203]
ENSGALG00000005675	PTTG1IP	199.991	420.211	-1.0712	3.2495e-41	2.44e-39	down	Uncharacterized protein [Source:UniProtKB/TrEMBL;Acc:F1NG88]
ENSGALG00000005687	CUEDC2	79.0961	163.228	-1.0452	1.2266e-16	2.7507e-15	down	CUE domain containing 2 [Source:HGNC Symbol;Acc:28352]
ENSGALG00000005692	CRISPLD2	295.164	39.0357	2.9186	1.7077e-34	9.7627e-33	up	Uncharacterized protein [Source:UniProtKB/TrEMBL;Acc:E1C7Q3]
ENSGALG00000005696	ABHD6	62.2051	170.42	-1.454	3.0127e-23	1.0904e-21	down	Uncharacterized protein [Source:UniProtKB/TrEMBL;Acc:E1C7P7]
ENSGALG00000005710	NFI1	109.834	30.3582	1.8552	6.0482e-07	4.2936e-06	up	CTD small phosphatase-like protein [Source:UniProtKB/Swiss-Prot;Acc:Q9PTJ6]
ENSGALG00000005714	PKD1	217.396	61.3532	1.8251	5.3073e-12	7.6799e-11	up	Uncharacterized protein [Source:UniProtKB/TrEMBL;Acc:F1N838]
ENSGALG00000005718	BHLHE23	12.0466	46.3599	-1.9442	2.9187e-09	2.9387e-08	down	class E basic helix-loop-helix protein 23 [Source:RefSeq peptide;Acc:NP_989835]
ENSGALG00000005728	FOXF1	6.51632	24.52	-1.9118	1.8321e-05	9.9428e-05	down	forkhead box F1 [Source:HGNC Symbol;Acc:3809]
ENSGALG00000005758	SPPL2A	357.712	175.833	1.0246	9.6857e-05	0.00045271	up	signal peptide peptidase-like 2A precursor [Source:RefSeq peptide;Acc:NP_001012787]
ENSGALG00000005762	BIRC7	63.4484	227.315	-1.841	1.2136e-37	8.1406e-36	down	baculoviral IAP repeat containing 7 [Source:HGNC Symbol;Acc:13702]
ENSGALG00000005763		4.45854	20.1149	-2.1736	4.0158e-05	0.00020462	down	Uncharacterized protein [Source:UniProtKB/TrEMBL;Acc:E1C5U6]
ENSGALG00000005801	CHRNA4	6.51632	24.0955	-1.8866	2.425e-05	0.00012864	down	Neuronal acetylcholine receptor subunit alpha-4 [Source:UniProtKB/Swiss-Prot;Acc:P09482]
ENSGALG00000005803	ZNRF3	26.5369	74.4093	-1.4875	3.2408e-11	4.202e-10	down	zinc and ring finger 3 [Source:HGNC Symbol;Acc:18126]
ENSGALG00000005805	PLCD1	103.361	27.7045	1.8995	6.9197e-07	4.8733e-06	up	Uncharacterized protein [Source:UniProtKB/TrEMBL;Acc:E1C3D7]
ENSGALG00000005823	HDLBP	1553.5	533.789	1.5412	9.038e-52	8.8004e-50	up	vigilin [Source:RefSeq peptide;Acc:NP_990427]
ENSGALG00000005824	SUSD2	5.48743	17.6735	-1.6874	0.00059565	0.0022828	down	sushi domain containing 2 [Source:HGNC Symbol;Acc:30667]
ENSGALG00000005842	GDPD2	33.9963	123.556	-1.8617	2.054e-21	6.624e-20	down	Uncharacterized protein [Source:UniProtKB/TrEMBL;Acc:E1C392]
ENSGALG00000005843	EF1A	5.05872	24.3874	-2.2693	4.126e-06	2.5574e-05	down	Elongation factor 1-alpha 1 [Source:UniProtKB/Swiss-Prot;Acc:Q90835]
ENSGALG00000005850	FNBP1L	163.037	72.9233	1.1607	0.0010644	0.0038112	up	formin binding protein 1-like [Source:HGNC Symbol;Acc:20851]
ENSGALG00000005870		41.5415	87.6512	-1.0772	7.411e-10	8.1034e-09	down
ENSGALG00000005873		12.1324	33.6222	-1.4706	9.1803e-06	5.3352e-05	down	Uncharacterized protein [Source:UniProtKB/TrEMBL;Acc:E1BU68]
ENSGALG00000005884		79.0961	24.1751	1.7101	0.00010977	0.00050479	up	mitogen-activated protein kinase kinase kinase 3-like [Source:RefSeq peptide;Acc:NP_001073194]
ENSGALG00000005907	RPN1	568.249	266.218	1.0939	3.1863e-08	2.7511e-07	up	Dolichyl-diphosphooligosaccharide--protein glycosyltransferase subunit 1 [Source:UniProtKB/TrEMBL;Acc:E1C0F1]
ENSGALG00000005917	GRID2IP	10.2032	23.5116	-1.2044	0.00076106	0.0028375	down	glutamate receptor, ionotropic, delta 2 (Grid2) interacting protein [Source:HGNC Symbol;Acc:18464]
ENSGALG00000005918	FAM69A	16.548	39.3011	-1.2479	9.4844e-06	5.4949e-05	down	Uncharacterized protein [Source:UniProtKB/TrEMBL;Acc:F1N905]
ENSGALG00000005922	RPL5	1077.68	387.81	1.4745	9.8336e-33	5.2075e-31	up	60S ribosomal protein L5 [Source:UniProtKB/Swiss-Prot;Acc:P22451]
ENSGALG00000005927	ST5	227.257	57.7973	1.9752	1.7879e-14	3.3231e-13	up	suppression of tumorigenicity 5 [Source:HGNC Symbol;Acc:11350]
ENSGALG00000005929	MAML1	86.9414	25.9796	1.7427	3.4223e-05	0.0001764	up	Uncharacterized protein [Source:UniProtKB/TrEMBL;Acc:E1C8P4]
ENSGALG00000005930	PLS3	531.766	205.634	1.3707	3.2584e-14	5.9322e-13	up	plastin-3 [Source:RefSeq peptide;Acc:NP_001006431]
ENSGALG00000005932	MYT1	6.81641	26.4572	-1.9566	6.888e-06	4.1041e-05	down	myelin transcription factor 1 [Source:HGNC Symbol;Acc:7622]
ENSGALG00000005938	C7orf62	9.04568	24.2281	-1.4214	0.0002122	0.00091267	down	Uncharacterized protein [Source:UniProtKB/TrEMBL;Acc:F1NC21]
ENSGALG00000005945	CANX	460.644	194.091	1.2469	7.4148e-10	8.1034e-09	up	calnexin precursor [Source:RefSeq peptide;Acc:NP_001025791]
ENSGALG00000005947	MYD88	126.811	44.8473	1.4996	2.9652e-05	0.00015458	up	Myeloid differentiation primary response protein MyD88 [Source:UniProtKB/Swiss-Prot;Acc:A5HNF6]
ENSGALG00000005948	RPL27A	540.726	181.671	1.5736	5.0927e-20	1.4896e-18	up	ribosomal protein L27a [Source:HGNC Symbol;Acc:10329]
ENSGALG00000005951		36.9115	145.448	-1.9784	3.0761e-26	1.286e-24	down
ENSGALG00000005956		93.6292	34.0202	1.4606	0.00052468	0.0020357	up	Annexin [Source:UniProtKB/TrEMBL;Acc:E1C8K3]
ENSGALG00000005969		100.531	37.5762	1.4198	0.00053864	0.002085	up
ENSGALG00000005972	KBTBD12	4.71576	17.4878	-1.8908	0.00031806	0.0013055	down	kelch repeat and BTB (POZ) domain containing 12 [Source:HGNC Symbol;Acc:25731]
ENSGALG00000005973	LCMT1	62.0337	152.268	-1.2955	6.8301e-19	1.8742e-17	down	leucine carboxyl methyltransferase 1 [Source:RefSeq peptide;Acc:NP_001006167]
ENSGALG00000005974	COL6A1	2306.26	213.277	3.4348	0	0	up	collagen alpha-1(VI) chain precursor [Source:RefSeq peptide;Acc:NP_990438]
ENSGALG00000005975		16.8481	1.19416	3.8185	0.00056977	0.002192	up	zinc finger protein 488 [Source:HGNC Symbol;Acc:23535]
ENSGALG00000005978	RBP3	16.6338	62.9985	-1.9212	5.8708e-12	8.4225e-11	down	retinol-binding protein 3 precursor [Source:RefSeq peptide;Acc:NP_001019746]
ENSGALG00000005982	KLHL13	108.934	254.435	-1.2238	6.2153e-29	2.9969e-27	down	kelch-like protein 13 [Source:RefSeq peptide;Acc:NP_001026287]
ENSGALG00000005985	GDF10	17.4483	1.5126	3.528	0.00077365	0.0028802	up	growth differentiation factor 10 [Source:HGNC Symbol;Acc:4215]
ENSGALG00000005990	MGLL	196.004	26.2715	2.8993	2.969e-23	1.0791e-21	up	Uncharacterized protein [Source:UniProtKB/TrEMBL;Acc:E1C6V2]
ENSGALG00000005995	SLC13A5	36.6114	119.761	-1.7098	2.3886e-19	6.7637e-18	down	Uncharacterized protein [Source:UniProtKB/TrEMBL;Acc:F1NA00]
ENSGALG00000006000	ADAMTS2	1052.56	68.5447	3.9407	2.3084e-168	6.6998e-166	up	Uncharacterized protein [Source:UniProtKB/TrEMBL;Acc:F1N9Z1]
ENSGALG00000006003		9.603	31.8973	-1.7319	3.0214e-06	1.9224e-05	down	Uncharacterized protein [Source:UniProtKB/TrEMBL;Acc:E1C6S6]
ENSGALG00000006008	HOMER2	12.5611	28.1821	-1.1658	0.00028571	0.0011918	down	Uncharacterized protein [Source:UniProtKB/TrEMBL;Acc:F1N9M6]
ENSGALG00000006016	PASK	55.3459	135.922	-1.2962	4.8677e-17	1.1285e-15	down	PAS domain containing serine/threonine kinase [Source:HGNC Symbol;Acc:17270]
ENSGALG00000006026	CNOT6	211.738	79.6106	1.4112	6.2878e-07	4.4532e-06	up	Uncharacterized protein [Source:UniProtKB/TrEMBL;Acc:E1C678]
ENSGALG00000006031	BRDT	96.2443	225.908	-1.231	5.1957e-26	2.1367e-24	down
ENSGALG00000006038	TGFBR3	273.6	108.43	1.3353	1.5546e-07	1.2088e-06	up	transforming growth factor beta receptor type 3 precursor [Source:RefSeq peptide;Acc:NP_989670]
ENSGALG00000006041	BNC1	25.2507	54.0556	-1.0981	1.0585e-06	7.2582e-06	down	Uncharacterized protein [Source:UniProtKB/TrEMBL;Acc:E1C4G7]
ENSGALG00000006043		88.0132	25.0243	1.8144	1.2995e-05	7.321e-05	up
ENSGALG00000006045	SH3GL3	31.5098	68.9427	-1.1296	2.298e-08	2.039e-07	down	endophilin-A3 [Source:RefSeq peptide;Acc:NP_989859]
ENSGALG00000006054	CALCA	7.50234	23.0605	-1.62	0.00011937	0.00054394	down	Calcitonin [Source:UniProtKB/TrEMBL;Acc:B0FYW9]
ENSGALG00000006064	TEKT1	16.891	54.0556	-1.6782	2.1041e-09	2.1515e-08	down	Uncharacterized protein [Source:UniProtKB/TrEMBL;Acc:F1NAV0]
ENSGALG00000006080	GPC4	223.741	46.3333	2.2717	3.2305e-18	8.3773e-17	up	Uncharacterized protein [Source:UniProtKB/TrEMBL;Acc:F1NAU1]
ENSGALG00000006083		119.995	300.052	-1.3222	2.4853e-36	1.5564e-34	down	lamin A/C [Source:HGNC Symbol;Acc:6636]
ENSGALG00000006087	GPC3	6.00187	20.6191	-1.7805	0.00014306	0.00064201	down	Uncharacterized protein [Source:UniProtKB/TrEMBL;Acc:F1N8X1]
ENSGALG00000006096	RPS13	338.763	109.12	1.6344	3.1469e-14	5.75e-13	up	40S ribosomal protein S13 [Source:UniProtKB/Swiss-Prot;Acc:Q6ITC7]
ENSGALG00000006097	PLXNA1	248.992	118.832	1.0672	0.0004576	0.0018047	up	plexin A1 [Source:HGNC Symbol;Acc:9099]
ENSGALG00000006122	EARS2	17.9628	40.4687	-1.1718	1.311e-05	7.3774e-05	down	probable glutamyl-tRNA synthetase, mitochondrial precursor [Source:RefSeq peptide;Acc:NP_001026638]
ENSGALG00000006126	COL6A2	3337.3	337.522	3.3056	0	0	up	Collagen alpha-2(VI) chain [Source:UniProtKB/Swiss-Prot;Acc:P15988]
ENSGALG00000006127	FAM122A	108.291	42.0078	1.3662	0.00065463	0.0024805	up	Protein FAM122A [Source:UniProtKB/Swiss-Prot;Acc:Q5ZLN7]
ENSGALG00000006137	ARHGAP22	13.6757	28.3414	-1.0513	0.00054029	0.0020898	down	Uncharacterized protein [Source:UniProtKB/TrEMBL;Acc:E1BSK8]
ENSGALG00000006145	STK35	13.1184	45.6168	-1.798	1.3315e-08	1.2209e-07	down	serine/threonine kinase 35 [Source:HGNC Symbol;Acc:16254]
ENSGALG00000006147	NUCB2	186.701	78.8675	1.2432	9.5481e-05	0.00044739	up	nucleobindin-2 precursor [Source:RefSeq peptide;Acc:NP_001006468]
ENSGALG00000006152		19.206	47.8194	-1.316	5.3571e-07	3.8391e-06	down	Uncharacterized protein [Source:UniProtKB/TrEMBL;Acc:F1NHS3]
ENSGALG00000006170	LRRC8C	44.1138	10.1636	2.1178	0.00029604	0.0012265	up	Uncharacterized protein [Source:UniProtKB/TrEMBL;Acc:E1C957]
ENSGALG00000006174	VSTM4	37.083	5.67889	2.7071	4.0404e-05	0.00020573	up	Uncharacterized protein [Source:UniProtKB/TrEMBL;Acc:E1C946]
ENSGALG00000006179	RPL13	719.239	311.622	1.2067	2.5725e-13	4.2571e-12	up	60S ribosomal protein L13 [Source:UniProtKB/Swiss-Prot;Acc:P41125]
ENSGALG00000006192	USH1C	12.6897	45.2188	-1.8333	1.1432e-08	1.0585e-07	down	Uncharacterized protein [Source:UniProtKB/TrEMBL;Acc:E1C930]
ENSGALG00000006194	SLC52A3	13.9329	35.6655	-1.356	1.1191e-05	6.3788e-05	down	solute carrier family 52 (riboflavin transporter), member 3 [Source:HGNC Symbol;Acc:16187]
ENSGALG00000006204	CHST13	19.7204	54.1882	-1.4583	2.0411e-08	1.8217e-07	down	carbohydrate (chondroitin 4) sulfotransferase 13 [Source:HGNC Symbol;Acc:21755]
ENSGALG00000006222	ANKRD11	340.692	130.296	1.3867	6.7985e-10	7.517e-09	up	Uncharacterized protein [Source:UniProtKB/TrEMBL;Acc:E1BYW8]
ENSGALG00000006242	PABPN1L	39.0979	118.62	-1.6012	4.0302e-18	1.0325e-16	down	Uncharacterized protein [Source:UniProtKB/TrEMBL;Acc:F1NWW9]
ENSGALG00000006252	LMO4	165.909	31.8973	2.3789	5.8047e-15	1.1232e-13	up	LIM domain transcription factor LMO4 [Source:RefSeq peptide;Acc:NP_989443]
ENSGALG00000006259	KIRREL	427.291	85.6875	2.3181	1.7153e-34	9.7689e-33	up	kin of IRRE like (Drosophila) [Source:HGNC Symbol;Acc:15734]
ENSGALG00000006264	KMT2C	295.292	132.047	1.1611	1.0479e-05	6.0018e-05	up	Uncharacterized protein [Source:UniProtKB/TrEMBL;Acc:F1NW66]
ENSGALG00000006271	RACGAP1	104.776	266.775	-1.3483	4.4342e-33	2.3816e-31	down	Rac GTPase activating protein 1 [Source:HGNC Symbol;Acc:9804]
ENSGALG00000006296		133.756	52.9676	1.3364	0.00024052	0.0010231	up
ENSGALG00000006309	SMAD5	282.946	118.354	1.2574	1.0263e-06	7.0473e-06	up	Mothers against decapentaplegic homolog 5 [Source:UniProtKB/Swiss-Prot;Acc:Q56I99]
ENSGALG00000006317	ING5	18.6916	37.5231	-1.0054	9.771e-05	0.00045628	down	inhibitor of growth protein 5 [Source:RefSeq peptide;Acc:NP_001026483]
ENSGALG00000006319	TGFBI	323.33	71.5433	2.1761	8.7749e-24	3.2944e-22	up	transforming growth factor-beta-induced protein ig-h3 precursor [Source:RefSeq peptide;Acc:NP_990367]
ENSGALG00000006323	LECT2	37.2974	178.301	-2.2572	1.9383e-35	1.1609e-33	down	myeloid protein 1 precursor [Source:RefSeq peptide;Acc:NP_990809]
ENSGALG00000006340	PIEZO1	148.846	20.1945	2.8818	6.7678e-18	1.6772e-16	up	piezo-type mechanosensitive ion channel component 1 [Source:HGNC Symbol;Acc:28993]
ENSGALG00000006343	ACTG2	4575.1	128.2	5.1573	0	0	up	actin, aortic smooth muscle [Source:RefSeq peptide;Acc:NP_001026400]
ENSGALG00000006346	JSC	15.4334	32.9588	-1.0946	0.00014185	0.00063734	down	C-X-C motif chemokine 14 precursor [Source:RefSeq peptide;Acc:NP_990043]
ENSGALG00000006351	FAS	34.7251	5.14815	2.7539	5.6985e-05	0.0002818	up	tumor necrosis factor receptor superfamily member 6 precursor [Source:RefSeq peptide;Acc:NP_001186416]
ENSGALG00000006368	PTPN5	15.4763	52.543	-1.7634	1.5076e-09	1.5746e-08	down	Uncharacterized protein [Source:UniProtKB/TrEMBL;Acc:F1P3K6]
ENSGALG00000006384		57.7037	8.67755	2.7333	2.4829e-07	1.8812e-06	up
ENSGALG00000006394	IL9R	6.9879	26.5369	-1.9251	7.7828e-06	4.5847e-05	down	interleukin 9 receptor [Source:HGNC Symbol;Acc:6030]
ENSGALG00000006401	OSBPL5	87.5845	32.3219	1.4382	0.0010151	0.0036661	up	oxysterol binding protein-like 5 [Source:HGNC Symbol;Acc:16392]
ENSGALG00000006407		33.3104	91.446	-1.4569	3.2742e-13	5.3888e-12	down	death domain-containing tumor necrosis factor receptor superfamily member 23 precursor [Source:RefSeq peptide;Acc:NP_989717]
ENSGALG00000006409	PODXL	574.294	197.646	1.5389	4.1395e-20	1.2155e-18	up	podocalyxin-like [Source:HGNC Symbol;Acc:9171]
ENSGALG00000006413	KIAA1199	61.6478	10.1636	2.6006	2.9227e-07	2.1913e-06	up	KIAA1199 [Source:HGNC Symbol;Acc:29213]
ENSGALG00000006425	SLC6A6	61.1763	14.1972	2.1074	2.2233e-05	0.00011907	up	sodium- and chloride-dependent taurine transporter [Source:RefSeq peptide;Acc:NP_001025771]
ENSGALG00000006438	MNX1	18.3057	64.0334	-1.8065	1.5122e-11	2.0469e-10	down	motor neuron and pancreas homeobox 1 [Source:HGNC Symbol;Acc:4979]
ENSGALG00000006445	ARNT2	127.068	48.4563	1.3908	0.00015444	0.00068655	up	aryl-hydrocarbon receptor nuclear translocator 2 [Source:HGNC Symbol;Acc:16876]
ENSGALG00000006456	C16ORF45	34.9824	7.61608	2.1995	0.00083681	0.0030894	up	Uncharacterized protein [Source:UniProtKB/TrEMBL;Acc:E1BZC1]
ENSGALG00000006459	C12H3ORF19	61.4335	132.366	-1.1074	1.7378e-14	3.238e-13	down	uncharacterized protein C3orf19 homolog [Source:RefSeq peptide;Acc:NP_001006140]
ENSGALG00000006463		96.0729	33.861	1.5045	0.0002621	0.001104	up	Uncharacterized protein [Source:UniProtKB/TrEMBL;Acc:E1BZA7]
ENSGALG00000006470	KIF20B	41.6273	85.9529	-1.046	1.845e-09	1.9033e-08	down	kinesin family member 20B [Source:HGNC Symbol;Acc:7212]
ENSGALG00000006479	CCM2L	12.1324	37.3639	-1.6228	9.5182e-07	6.5595e-06	down	Uncharacterized protein [Source:UniProtKB/TrEMBL;Acc:E1BZ83]
ENSGALG00000006501	GGT5	153.219	32.4811	2.2379	1.2122e-12	1.8802e-11	up	Uncharacterized protein [Source:UniProtKB/TrEMBL;Acc:E1BYP0]
ENSGALG00000006507	CLMP	211.609	31.3931	2.7529	2.9745e-23	1.0791e-21	up	Uncharacterized protein [Source:UniProtKB/TrEMBL;Acc:E1BXB7]
ENSGALG00000006514	FSTL4	11.1463	28.7129	-1.3651	7.6785e-05	0.00036843	down	follistatin-related protein 4 precursor [Source:RefSeq peptide;Acc:NP_989833]
ENSGALG00000006520	MYH11	2257.86	183.715	3.6194	0	0	up	myosin-11 [Source:RefSeq peptide;Acc:NP_990605]
ENSGALG00000006542	ESYT2	233.687	53.1002	2.1378	4.2898e-17	9.9759e-16	up	Uncharacterized protein [Source:UniProtKB/TrEMBL;Acc:F1NW18]
ENSGALG00000006546	TAPA1	753.45	220.335	1.7738	1.4945e-35	9.0585e-34	up	CD81 antigen [Source:RefSeq peptide;Acc:NP_001025510]
ENSGALG00000006547	PROCR	36.2685	3.71516	3.2872	3.3459e-06	2.1111e-05	up	endothelial protein C receptor precursor [Source:RefSeq peptide;Acc:NP_001029992]
ENSGALG00000006550	TSPAN32	4.67289	16.2936	-1.8019	0.00067575	0.0025516	down	Uncharacterized protein [Source:UniProtKB/TrEMBL;Acc:F1NW04]
ENSGALG00000006551	TH	0	8.51833	-3.6344	0.0013879	0.0048166	down	tyrosine 3-monooxygenase [Source:RefSeq peptide;Acc:NP_990136]
ENSGALG00000006555	IGF2	385.963	125.599	1.6196	1.087e-15	2.2535e-14	up	Insulin-like growth factor II [Source:UniProtKB/Swiss-Prot;Acc:P33717]
ENSGALG00000006565		10.7605	24.9181	-1.2114	0.00050944	0.0019857	down	Uncharacterized protein [Source:UniProtKB/TrEMBL;Acc:F1NVY4]
ENSGALG00000006567	UBASH3B	29.4092	4.08667	2.8473	0.00014619	0.0006545	up	Uncharacterized protein [Source:UniProtKB/TrEMBL;Acc:F1NVY3]
ENSGALG00000006569		141.559	56.6031	1.3224	0.00019801	0.00085679	up	Rap guanine nucleotide exchange factor (GEF) 6 [Source:HGNC Symbol;Acc:20655]
ENSGALG00000006575	VPAC2	98.3021	12.3131	2.997	5.9527e-13	9.5779e-12	up	vasoactive intestinal polypeptide receptor 2 precursor [Source:RefSeq peptide;Acc:NP_001014970]
ENSGALG00000006592		11.575	31.9769	-1.466	1.5652e-05	8.6469e-05	down
ENSGALG00000006599	ZMYND11	181.557	54.8251	1.7275	3.0551e-09	3.0678e-08	up	Uncharacterized protein [Source:UniProtKB/TrEMBL;Acc:E1BUC1]
ENSGALG00000006631	TICRR	95.5584	277.947	-1.5404	7.1226e-39	4.9086e-37	down	TOPBP1-interacting checkpoint and replication regulator [Source:HGNC Symbol;Acc:28704]
ENSGALG00000006634	DNMT3B	24.7363	60.4775	-1.2898	2.3688e-08	2.0969e-07	down	DNA (cytosine-5-)-methyltransferase 3 beta [Source:HGNC Symbol;Acc:2979]
ENSGALG00000006637		18.0485	0	4.2397	0.00018446	0.00080484	up	Uncharacterized protein [Source:UniProtKB/TrEMBL;Acc:F1P2I0]
ENSGALG00000006647	DUSP8	54.1455	8.51833	2.6682	9.3437e-07	6.4451e-06	up	Uncharacterized protein [Source:UniProtKB/TrEMBL;Acc:E1C2M2]
ENSGALG00000006652	DIP2C	57.3608	16.6121	1.7878	0.0005337	0.002068	up	DIP2 disco-interacting protein 2 homolog C (Drosophila) [Source:HGNC Symbol;Acc:29150]
ENSGALG00000006702	MFGE8	591.185	212.507	1.4761	9.8917e-19	2.6564e-17	up	Uncharacterized protein [Source:UniProtKB/TrEMBL;Acc:E1C0K5]
ENSGALG00000006704	VPS8	251.822	122.521	1.0394	0.00078168	0.0029036	up	vacuolar protein sorting 8 homolog (S. cerevisiae) [Source:HGNC Symbol;Acc:29122]
ENSGALG00000006705	MYOF	145.374	20.3007	2.8402	3.5258e-17	8.3014e-16	up	myoferlin [Source:HGNC Symbol;Acc:3656]
ENSGALG00000006729	CYP26A1	9.08855	31.4196	-1.7895	2.5344e-06	1.6312e-05	down	cytochrome P450 26A1 [Source:RefSeq peptide;Acc:NP_001001129]
ENSGALG00000006736	AEN	12.6468	28.5271	-1.1736	0.00025042	0.0010587	down	Uncharacterized protein [Source:UniProtKB/TrEMBL;Acc:E1C018]
ENSGALG00000006751		485.209	35.4002	3.7768	1.5803e-75	2.2084e-73	up
ENSGALG00000006755	USP2	13.2041	37.072	-1.4893	2.7836e-06	1.7794e-05	down	ubiquitin carboxyl-terminal hydrolase 2 [Source:RefSeq peptide;Acc:NP_990257]
ENSGALG00000006756		102.418	14.4095	2.8294	1.7396e-12	2.6439e-11	up	Uncharacterized protein [Source:UniProtKB/TrEMBL;Acc:F1NXX9]
ENSGALG00000006758	C1QTNF5	54.1455	5.59928	3.2735	1.4716e-08	1.3428e-07	up	Uncharacterized protein [Source:UniProtKB/TrEMBL;Acc:E1C8T2]
ENSGALG00000006771	RPS15A	534.939	173.418	1.6251	2.6304e-21	8.4286e-20	up	ribosomal protein S15a [Source:HGNC Symbol;Acc:10389]
ENSGALG00000006775	TGM2	1421.76	306.235	2.215	5.5267e-102	1.0558e-99	up	protein-glutamine gamma-glutamyltransferase 2 [Source:RefSeq peptide;Acc:NP_990779]
ENSGALG00000006783	PLOD2	416.873	116.205	1.8429	4.7937e-22	1.6222e-20	up	Uncharacterized protein [Source:UniProtKB/TrEMBL;Acc:F1NXB0]
ENSGALG00000006795	ABCG4	4.41566	15.8425	-1.8431	0.00070696	0.0026568	down	ATP-binding cassette, sub-family G (WHITE), member 4 [Source:HGNC Symbol;Acc:13884]
ENSGALG00000006802	LAMB2	170.625	59.9998	1.5078	1.071e-06	7.3343e-06	up	laminin subunit beta-2 precursor [Source:RefSeq peptide;Acc:NP_989497]
ENSGALG00000006804	ODF2L	8.23114	36.3289	-2.142	4.1552e-08	3.5232e-07	down	outer dense fiber of sperm tails 2-like [Source:HGNC Symbol;Acc:29225]
ENSGALG00000006806	HINFP	18.0485	36.9924	-1.0353	8.717e-05	0.00041332	down	histone H4 transcription factor [Source:HGNC Symbol;Acc:17850]
ENSGALG00000006819	AGBL1	8.40262	32.7995	-1.9648	5.2592e-07	3.7743e-06	down	ATP/GTP binding protein-like 1 [Source:HGNC Symbol;Acc:26504]
ENSGALG00000006821	TNMD	48.015	1.14108	5.395	5.9119e-11	7.4479e-10	up	tenomodulin [Source:RefSeq peptide;Acc:NP_996868]
ENSGALG00000006827	IL4	6.04475	22.344	-1.8861	4.8061e-05	0.00024195	down	interleukin 4 precursor [Source:RefSeq peptide;Acc:NP_001007080]
ENSGALG00000006837	TSPAN4	192.317	43.945	2.1297	3.0335e-14	5.5562e-13	up	tetraspanin 4 [Source:HGNC Symbol;Acc:11859]
ENSGALG00000006840	AKAP13	97.2304	33.4364	1.54	0.00015559	0.00069127	up	Uncharacterized protein [Source:UniProtKB/TrEMBL;Acc:F1NIT0]
ENSGALG00000006845	SYT17	11.1035	33.463	-1.5916	4.3101e-06	2.6616e-05	down	synaptotagmin XVII [Source:HGNC Symbol;Acc:24119]
ENSGALG00000006848	ZSWIM3	36.44	147.598	-2.0181	4.7743e-27	2.0805e-25	down	Uncharacterized protein [Source:UniProtKB/TrEMBL;Acc:E1BVK3]
ENSGALG00000006876	CTSA	251.436	87.7043	1.5195	2.2293e-09	2.2718e-08	up	lysosomal protective protein precursor [Source:RefSeq peptide;Acc:NP_001026662]
ENSGALG00000006889	TMC7	15.5191	47.3683	-1.6099	3.8455e-08	3.2752e-07	down	transmembrane channel-like protein 7 [Source:RefSeq peptide;Acc:NP_001025812]
ENSGALG00000006894	PLTP	41.9274	6.92612	2.5978	2.3836e-05	0.00012663	up	phospholipid transfer protein precursor [Source:RefSeq peptide;Acc:NP_001155878]
ENSGALG00000006907	SOWAHA	3.85835	16.7182	-2.1154	0.00021543	0.00092577	down	sosondowah ankyrin repeat domain family member A [Source:HGNC Symbol;Acc:27033]
ENSGALG00000006911	TMC5	6.73067	22.0787	-1.7138	0.00011073	0.00050856	down	transmembrane channel-like 5 [Source:HGNC Symbol;Acc:22999]
ENSGALG00000006930	SLC12A5	49.0439	3.66209	3.7433	5.8913e-09	5.6778e-08	up	solute carrier family 12 (potassium/chloride transporter), member 5 [Source:HGNC Symbol;Acc:13818]
ENSGALG00000006947	BDH1	111.463	36.382	1.6153	1.7566e-05	9.5949e-05	up	D-beta-hydroxybutyrate dehydrogenase, mitochondrial precursor [Source:RefSeq peptide;Acc:NP_001006547]
ENSGALG00000006958		116.179	26.6165	2.126	3.7583e-09	3.7195e-08	up	Uncharacterized protein [Source:UniProtKB/TrEMBL;Acc:F1NHH4]
ENSGALG00000006973	BLNK	39.1408	104.051	-1.4105	2.0431e-14	3.7742e-13	down	B-cell linker protein [Source:UniProtKB/Swiss-Prot;Acc:Q9YGC1]
ENSGALG00000006976		24.4362	61.1674	-1.3237	1.3017e-08	1.195e-07	down	Uncharacterized protein [Source:UniProtKB/TrEMBL;Acc:F1P2H2]
ENSGALG00000006989		13.4185	27.4922	-1.0348	0.00072028	0.0026995	down	Uncharacterized protein [Source:UniProtKB/TrEMBL;Acc:E1BY16]
ENSGALG00000006992	MMP9	2265.54	34.6041	6.0328	0	0	up	matrix metalloproteinase-9 precursor [Source:RefSeq peptide;Acc:NP_989998]
ENSGALG00000007000	NR2F2	423.99	62.8127	2.7549	5.8584e-45	4.9395e-43	up	COUP transcription factor 2 [Source:UniProtKB/Swiss-Prot;Acc:Q90733]
ENSGALG00000007041	HDX	28.466	61.6982	-1.116	1.4794e-07	1.1533e-06	down	Highly divergent homeobox [Source:UniProtKB/Swiss-Prot;Acc:Q5ZKW8]
ENSGALG00000007042	CCDC40	13.1184	36.5678	-1.479	3.5078e-06	2.2031e-05	down	Uncharacterized protein [Source:UniProtKB/TrEMBL;Acc:E1C9D7]
ENSGALG00000007048	SYNM	138.558	32.1096	2.1094	1.6705e-10	1.9837e-09	up	synemin [Source:RefSeq peptide;Acc:NP_990140]
ENSGALG00000007055		41.2843	135.524	-1.7149	9.6358e-22	3.1822e-20	down
ENSGALG00000007056	KLF6	183.957	16.904	3.4439	4.9364e-27	2.1409e-25	up	Krueppel-like factor 6 [Source:RefSeq peptide;Acc:NP_001026140]
ENSGALG00000007063	CBX4	54.5313	128.306	-1.2344	1.723e-15	3.4999e-14	down	E3 SUMO-protein ligase CBX4 [Source:RefSeq peptide;Acc:NP_989973]
ENSGALG00000007077	CPT1A	211.266	76.7446	1.4609	1.8782e-07	1.4426e-06	up	carnitine O-palmitoyltransferase 1, liver isoform [Source:RefSeq peptide;Acc:NP_001012916]
ENSGALG00000007089	KDELR2	287.833	81.1232	1.827	1.9351e-15	3.9254e-14	up	ER lumen protein retaining receptor 2 [Source:RefSeq peptide;Acc:NP_001153187]
ENSGALG00000007100		186.058	61.0082	1.6087	3.3836e-08	2.9082e-07	up
ENSGALG00000007104	LRRC15	62.3766	8.81023	2.8238	3.8668e-08	3.2916e-07	up	leucine rich repeat containing 15 [Source:HGNC Symbol;Acc:20818]
ENSGALG00000007113	TNC	314.841	20.3803	3.9494	8.7855e-52	8.6101e-50	up	tenascin precursor [Source:RefSeq peptide;Acc:NP_990787]
ENSGALG00000007114	APOA1	2679.15	945.216	1.5031	1.0215e-82	1.5894e-80	up	Apolipoprotein A-I [Source:UniProtKB/Swiss-Prot;Acc:P08250]
ENSGALG00000007128	SH3BGRL	561.261	115.674	2.2786	1.8468e-43	1.4905e-41	up	SH3 domain-binding glutamic acid-rich-like protein [Source:RefSeq peptide;Acc:NP_001012592]
ENSGALG00000007140	NRP1	349.952	40.4952	3.1113	3.7086e-44	3.0419e-42	up	neuropilin-1 precursor [Source:RefSeq peptide;Acc:NP_990113]
ENSGALG00000007142	ABCD2	114.336	43.0958	1.4077	0.00026389	0.0011106	up	ATP-binding cassette sub-family D member 2 [Source:RefSeq peptide;Acc:NP_001186324]
ENSGALG00000007145	ITGB1	1284.44	306.288	2.0682	3.2509e-81	4.9064e-79	up	integrin beta-1 precursor [Source:RefSeq peptide;Acc:NP_001034343]
ENSGALG00000007177	PTPRG	170.496	50.6854	1.7501	5.5311e-09	5.3478e-08	up	receptor-type tyrosine-protein phosphatase gamma precursor [Source:RefSeq peptide;Acc:NP_989645]
ENSGALG00000007219	FGF12	45.1427	10.8005	2.0634	0.00035834	0.001449	up	fibroblast growth factor 12 [Source:RefSeq peptide;Acc:NP_990219]
ENSGALG00000007220	FTH	3513.41	1031.57	1.768	3.6189e-158	9.5821e-156	up	Ferritin heavy chain [Source:UniProtKB/Swiss-Prot;Acc:P08267]
ENSGALG00000007226	OSTN	13.247	30.0928	-1.1838	0.00015882	0.00070459	down	osteocrin precursor [Source:RefSeq peptide;Acc:NP_001092078]
ENSGALG00000007247	PXN	196.218	88.1554	1.1543	0.00037327	0.0015011	up	paxillin [Source:RefSeq peptide;Acc:NP_990315]
ENSGALG00000007260	ZEB1	141.901	34.1529	2.0548	2.9405e-10	3.3851e-09	up	zinc finger E-box-binding homeobox 1 [Source:RefSeq peptide;Acc:NP_990462]
ENSGALG00000007284	SYNPR	10.2889	30.8889	-1.586	1.0424e-05	5.9765e-05	down	synaptoporin precursor [Source:RefSeq peptide;Acc:NP_990725]
ENSGALG00000007296	MAFG	28.0802	56.3377	-1.0045	1.8222e-06	1.1993e-05	down	Transcription factor MafG [Source:UniProtKB/Swiss-Prot;Acc:Q90889]
ENSGALG00000007324	TP63	16.6766	53.976	-1.6945	1.8281e-09	1.8884e-08	down	tumor protein 63 [Source:RefSeq peptide;Acc:NP_989682]
ENSGALG00000007332	PRICKLE2	61.0905	12.95	2.238	7.2656e-06	4.3087e-05	up	Uncharacterized protein [Source:UniProtKB/TrEMBL;Acc:F1N8U0]
ENSGALG00000007346	KIAA1462	133.37	46.7049	1.5138	1.4602e-05	8.1381e-05	up	Uncharacterized protein [Source:UniProtKB/TrEMBL;Acc:F1NBX5]
ENSGALG00000007355		255.08	77.3815	1.7209	2.6215e-12	3.9173e-11	up	Uncharacterized protein [Source:UniProtKB/TrEMBL;Acc:E1C272]
ENSGALG00000007364	TOB	102.118	32.6403	1.6455	2.6472e-05	0.00013911	up	protein Tob1 [Source:RefSeq peptide;Acc:NP_001001467]
ENSGALG00000007381	SERPING1	98.5165	32.4546	1.6019	6.4285e-05	0.00031389	up	Uncharacterized protein [Source:UniProtKB/TrEMBL;Acc:F1NA58]
ENSGALG00000007392	ADAMTS9	187.43	68.0139	1.4624	8.8818e-07	6.1575e-06	up	ADAM metallopeptidase with thrombospondin type 1 motif, 9 [Source:HGNC Symbol;Acc:13202]
ENSGALG00000007410	IGDCC4	4.93011	16.2671	-1.7223	0.00088145	0.0032392	down	immunoglobulin superfamily, DCC subclass, member 4 [Source:HGNC Symbol;Acc:13770]
ENSGALG00000007412	MPZL2	38.4977	84.0953	-1.1273	7.0344e-10	7.7493e-09	down	myelin protein zero-like 2 precursor [Source:RefSeq peptide;Acc:NP_001239213]
ENSGALG00000007426	MKX	120.509	7.58954	3.989	4.948e-21	1.5623e-19	up	Uncharacterized protein [Source:UniProtKB/TrEMBL;Acc:E1C567]
ENSGALG00000007476	VAMP7	268.069	582.192	-1.1189	8.7553e-59	1.0087e-56	down	Vesicle-associated membrane protein 7 [Source:UniProtKB/Swiss-Prot;Acc:Q5ZL74]
ENSGALG00000007487	C21orf58	9.98883	34.3652	-1.7826	9.0119e-07	6.2419e-06	down	chromosome 21 open reading frame 58 [Source:HGNC Symbol;Acc:1300]
ENSGALG00000007507	MASTL	48.5723	130.906	-1.4303	5.808e-18	1.4537e-16	down	Serine/threonine-protein kinase greatwall [Source:UniProtKB/Swiss-Prot;Acc:E1C2I2]
ENSGALG00000007513	FAM207A	92.3431	185.572	-1.0069	4.2704e-18	1.0905e-16	down	family with sequence similarity 207, member A [Source:HGNC Symbol;Acc:15811]
ENSGALG00000007525		58.2182	230.048	-1.9824	1.3621e-40	1.0077e-38	down	Uncharacterized protein [Source:UniProtKB/TrEMBL;Acc:F1NBT8]
ENSGALG00000007573	STK32A	10.0317	26.9614	-1.4263	9.0795e-05	0.00042849	down	serine/threonine-protein kinase 32A [Source:RefSeq peptide;Acc:NP_001020782]
ENSGALG00000007582	DPYSL3	129.555	52.9676	1.2904	0.00059069	0.0022662	up	dihydropyrimidinase-related protein 3 [Source:RefSeq peptide;Acc:NP_989824]
ENSGALG00000007591	C7orf26	32.796	66.6075	-1.0222	1.6705e-07	1.2936e-06	down	chromosome 7 open reading frame 26 [Source:HGNC Symbol;Acc:21702]
ENSGALG00000007611	RPL35A	418.374	120.557	1.7951	5.6687e-21	1.7787e-19	up	ribosomal protein L35a [Source:HGNC Symbol;Acc:10345]
ENSGALG00000007617	ANO1	289.462	125.387	1.207	3.4524e-06	2.1729e-05	up	anoctamin 1, calcium activated chloride channel [Source:HGNC Symbol;Acc:21625]
ENSGALG00000007618	BTG4	35.754	126.501	-1.823	1.6886e-21	5.469e-20	down	Uncharacterized protein [Source:UniProtKB/TrEMBL;Acc:E1C802]
ENSGALG00000007628	PMEPA1	129.04	16.8509	2.9369	4.1324e-16	8.8466e-15	up	transmembrane prostate androgen-induced protein [Source:RefSeq peptide;Acc:NP_001026663]
ENSGALG00000007638	HMOX2	55.5173	121.698	-1.1323	1.0623e-13	1.8428e-12	down	Uncharacterized protein [Source:UniProtKB/TrEMBL;Acc:E1C7J0]
ENSGALG00000007646		203.592	30.995	2.7156	5.2925e-22	1.783e-20	up
ENSGALG00000007651	STAT1	168.867	46.9437	1.8469	7.4008e-10	8.0998e-09	up	signal transducer and activator of transcription 1-alpha/beta [Source:RefSeq peptide;Acc:NP_001012932]
ENSGALG00000007669	EGR1	441.266	30.1724	3.8703	1.6618e-70	2.2195e-68	up	Early growth response protein 1 [Source:UniProtKB/Swiss-Prot;Acc:O73691]
ENSGALG00000007676	EME1	29.9665	61.3797	-1.0344	4.369e-07	3.1824e-06	down	Uncharacterized protein [Source:UniProtKB/TrEMBL;Acc:F1NU84]
ENSGALG00000007685	BCL9L	81.1968	29.164	1.4772	0.0010472	0.0037612	up	B-cell CLL/lymphoma 9-like [Source:HGNC Symbol;Acc:23688]
ENSGALG00000007690	TFAP2C	16.891	40.3625	-1.2568	6.6846e-06	3.9876e-05	down	Uncharacterized protein [Source:UniProtKB/TrEMBL;Acc:E1C5K7]
ENSGALG00000007699	RPS25	512.131	189.155	1.4369	2.0423e-15	4.1263e-14	up	ribosomal protein S25 [Source:HGNC Symbol;Acc:10413]
ENSGALG00000007701	B3GNT7	39.6552	109.12	-1.4603	1.6627e-15	3.3865e-14	down	UDP-GlcNAc:betaGal beta-1,3-N-acetylglucosaminyltransferase 7 [Source:HGNC Symbol;Acc:18811]
ENSGALG00000007703		66.5779	154.126	-1.211	5.473e-18	1.3767e-16	down
ENSGALG00000007706	FGF8	2.87233	13.295	-2.2106	0.0007719	0.0028744	down	fibroblast growth factor 8 precursor [Source:RefSeq peptide;Acc:NP_001012785]
ENSGALG00000007711	RPL4	1145.46	460.176	1.3157	7.6193e-26	3.1079e-24	up	60S ribosomal protein L4 [Source:RefSeq peptide;Acc:NP_001007480]
ENSGALG00000007712	MYO1B	288.905	34.8694	3.0506	7.7185e-36	4.6973e-34	up	myosin IB [Source:HGNC Symbol;Acc:7596]
ENSGALG00000007719	SHANK2	39.3551	92.0033	-1.2251	1.8744e-11	2.4969e-10	down	SH3 and multiple ankyrin repeat domains 2 [Source:HGNC Symbol;Acc:14295]
ENSGALG00000007720	AIFM3	16.9767	42.5386	-1.3252	2.0939e-06	1.3669e-05	down	Uncharacterized protein [Source:UniProtKB/TrEMBL;Acc:E1C3V0]
ENSGALG00000007721	ARHGAP21	168.481	57.7442	1.5448	5.7874e-07	4.1182e-06	up	rho GTPase-activating protein 21 [Source:RefSeq peptide;Acc:NP_001170828]
ENSGALG00000007728	PRODH	35.5397	101.557	-1.5148	5.2956e-15	1.0326e-13	down	Uncharacterized protein [Source:UniProtKB/TrEMBL;Acc:F1NRZ9]
ENSGALG00000007762	CREBBP	142.373	62.3616	1.1909	0.0014356	0.004966	up	Uncharacterized protein [Source:UniProtKB/TrEMBL;Acc:F1NGB5]
ENSGALG00000007766	KIAA1217	82.0113	24.8916	1.7202	7.3348e-05	0.00035322	up	KIAA1217 [Source:HGNC Symbol;Acc:25428]
ENSGALG00000007768	AURKA	135.128	339.088	-1.3273	5.5728e-41	4.1637e-39	down	Uncharacterized protein [Source:UniProtKB/TrEMBL;Acc:E1BVE1]
ENSGALG00000007769	FOXP1	56.8463	15.3914	1.8849	0.00026105	0.0011004	up	Forkhead box protein P1 [Source:UniProtKB/Swiss-Prot;Acc:Q58NQ4]
ENSGALG00000007770	FADS6	8.31688	38.3457	-2.205	1.1655e-08	1.0766e-07	down	Uncharacterized protein [Source:UniProtKB/TrEMBL;Acc:F1NQN7]
ENSGALG00000007771	C20H20ORF108	12.6039	29.4028	-1.2221	0.00014962	0.00066789	down	transmembrane protein C20orf108 homolog [Source:RefSeq peptide;Acc:NP_001026664]
ENSGALG00000007772	CBLN4	15.7335	49.3585	-1.6495	1.3705e-08	1.2543e-07	down	cerebellin-4 precursor [Source:RefSeq peptide;Acc:NP_001072955]
ENSGALG00000007796	BCAS1	9.98883	29.5886	-1.5667	1.7927e-05	9.7571e-05	down	breast carcinoma amplified sequence 1 [Source:HGNC Symbol;Acc:974]
ENSGALG00000007806	FGF16	7.97392	20.3803	-1.3538	0.00090673	0.0033143	down	fibroblast growth factor 16 [Source:RefSeq peptide;Acc:NP_001038115]
ENSGALG00000007819	PDZRN3	80.2108	11.6231	2.7868	6.7245e-10	7.4515e-09	up	Uncharacterized protein [Source:UniProtKB/TrEMBL;Acc:E1C0T3]
ENSGALG00000007834	SALL4	45.6571	129.394	-1.5029	1.4532e-18	3.8613e-17	down	sal-like protein 4 [Source:RefSeq peptide;Acc:NP_001074341]
ENSGALG00000007839	NCAM1	231.672	37.2843	2.6354	9.3727e-24	3.5101e-22	up	neural cell adhesion molecule 1 precursor [Source:RefSeq peptide;Acc:NP_001122300]
ENSGALG00000007843	ATRX	244.491	63.9538	1.9347	7.1239e-15	1.3662e-13	up	Uncharacterized protein [Source:UniProtKB/TrEMBL;Acc:E1C8H5]
ENSGALG00000007853	PAPOLG	25.7652	80.5128	-1.6438	4.5244e-13	7.3901e-12	down	poly(A) polymerase gamma [Source:HGNC Symbol;Acc:14982]
ENSGALG00000007860	KLHDC4	80.2536	176.788	-1.1394	2.5614e-19	7.2394e-18	down	kelch domain-containing protein 4 [Source:RefSeq peptide;Acc:NP_001025749]
ENSGALG00000007886	PAMR1	9.04568	26.2184	-1.5353	6.3675e-05	0.00031131	down	peptidase domain containing associated with muscle regeneration 1 [Source:HGNC Symbol;Acc:24554]
ENSGALG00000007905	LAMB1	683.785	184.67	1.8886	6.6187e-37	4.2327e-35	up	Laminin subunit beta-1 [Source:UniProtKB/TrEMBL;Acc:F1NJ23]
ENSGALG00000007908	EFEMP1	251.136	82.2908	1.6097	1.3775e-10	1.6539e-09	up	EGF containing fibulin-like extracellular matrix protein 1 [Source:HGNC Symbol;Acc:3218]
ENSGALG00000007911	CHL1	31.8099	87.8635	-1.4658	8.1051e-13	1.2876e-11	down	cell adhesion molecule L1-like [Source:HGNC Symbol;Acc:1939]
ENSGALG00000007932	TRAF6	41.7988	122.494	-1.5512	3.7463e-18	9.6652e-17	down	Uncharacterized protein [Source:UniProtKB/TrEMBL;Acc:E1C626]
ENSGALG00000007954		193.689	567.517	-1.5509	5.1796e-78	7.5896e-76	down
ENSGALG00000007956	PLXDC2	42.0989	8.25296	2.3508	9.9274e-05	0.00046258	up	Uncharacterized protein [Source:UniProtKB/TrEMBL;Acc:E1C486]
ENSGALG00000007961	ARMC7	19.8491	48.8013	-1.2978	4.9022e-07	3.5451e-06	down	Uncharacterized protein [Source:UniProtKB/TrEMBL;Acc:E1C475]
ENSGALG00000007964	GATSL3	116.822	364.935	-1.6433	1.3873e-53	1.4147e-51	down	GATS protein-like 3 [Source:HGNC Symbol;Acc:34423]
ENSGALG00000007972	TRPC5	12.0466	44.3696	-1.8809	1.0595e-08	9.871e-08	down	Uncharacterized protein [Source:UniProtKB/TrEMBL;Acc:E1C452]
ENSGALG00000007976	ALG13	25.7652	77.7795	-1.594	2.3516e-12	3.521e-11	down	ALG13, UDP-N-acetylglucosaminyltransferase subunit [Source:HGNC Symbol;Acc:30881]
ENSGALG00000007978	UBE2H	232.444	99.5928	1.2228	2.1915e-05	0.0001175	up	ubiquitin-conjugating enzyme E2 H [Source:RefSeq peptide;Acc:NP_001025818]
ENSGALG00000007993	DCX	8.05966	24.8385	-1.6238	6.4042e-05	0.0003129	down	doublecortin [Source:RefSeq peptide;Acc:NP_989666]
ENSGALG00000007996	ANKRD44	98.9452	37.9212	1.3836	0.00091588	0.0033397	up	Serine/threonine-protein phosphatase 6 regulatory ankyrin repeat subunit B [Source:UniProtKB/Swiss-Prot;Acc:Q5F478]
ENSGALG00000008007	ITGA11	424.375	47.4214	3.1617	2.8615e-54	2.9991e-52	up	Uncharacterized protein [Source:UniProtKB/TrEMBL;Acc:E1C311]
ENSGALG00000008014	CEBPB	66.878	17.3551	1.9462	4.2202e-05	0.00021445	up	CCAAT/enhancer-binding protein beta [Source:UniProtKB/Swiss-Prot;Acc:Q05826]
ENSGALG00000008022	TPN	153.134	35.7717	2.0979	2.3719e-11	3.132e-10	up	tapasin isoform 2 precursor [Source:RefSeq peptide;Acc:NP_001193540]
ENSGALG00000008038	SF3B1	465.488	203.087	1.1967	6.3323e-09	6.0912e-08	up	Uncharacterized protein [Source:UniProtKB/TrEMBL;Acc:E1C2C3]
ENSGALG00000008041	TSEN54	82.6973	194.86	-1.2365	9.4466e-23	3.2927e-21	down	Uncharacterized protein [Source:UniProtKB/TrEMBL;Acc:F1N9B2]
ENSGALG00000008043	CORO2B	41.5844	95.3734	-1.1975	1.3615e-11	1.8528e-10	down	coronin, actin binding protein, 2B [Source:HGNC Symbol;Acc:2256]
ENSGALG00000008085	NEFH	3.55825	13.8522	-1.9609	0.0011251	0.0040018	down	neurofilament, heavy polypeptide [Source:HGNC Symbol;Acc:7737]
ENSGALG00000008095	KIF23	131.956	284.502	-1.1084	2.3668e-29	1.1486e-27	down	kinesin-like protein KIF23 [Source:RefSeq peptide;Acc:NP_001025725]
ENSGALG00000008103	CEP41	23.7074	61.592	-1.3774	6.0029e-09	5.7817e-08	down	Centrosomal protein of 41 kDa [Source:UniProtKB/Swiss-Prot;Acc:E1C065]
ENSGALG00000008122	SLC39A13	243.462	85.5017	1.5097	5.3349e-09	5.1713e-08	up	Zinc transporter ZIP13 [Source:UniProtKB/Swiss-Prot;Acc:Q5ZI20]
ENSGALG00000008125	RPS27A	644.987	297.505	1.1164	1.0477e-09	1.1159e-08	up	Ubiquitin-40S ribosomal protein S27a Ubiquitin 40S ribosomal protein S27a [Source:UniProtKB/Swiss-Prot;Acc:P79781]
ENSGALG00000008127	SPI1	50.33	9.73902	2.3696	1.8213e-05	9.8987e-05	up	transcription factor PU.1 [Source:RefSeq peptide;Acc:NP_990354]
ENSGALG00000008130	RTN4	339.192	115.727	1.5514	1.0065e-12	1.5853e-11	up	Uncharacterized protein [Source:UniProtKB/TrEMBL;Acc:F1NCK0]
ENSGALG00000008135	SATB2	4.84437	17.6205	-1.8629	0.0003315	0.001354	down	DNA-binding protein SATB2 [Source:RefSeq peptide;Acc:NP_001186039]
ENSGALG00000008141	COL4A5	1699.52	467.022	1.8636	1.1684e-86	1.9378e-84	up	collagen, type IV, alpha 5 [Source:HGNC Symbol;Acc:2207]
ENSGALG00000008164	ADAMTS7	263.439	71.4637	1.8822	4.2207e-15	8.3597e-14	up	Uncharacterized protein [Source:UniProtKB/TrEMBL;Acc:F1ND06]
ENSGALG00000008167	KMT2E	275.014	107.235	1.3587	7.0503e-08	5.7704e-07	up	lysine (K)-specific methyltransferase 2E [Source:HGNC Symbol;Acc:18541]
ENSGALG00000008178		21.2209	0	6.3213	1.026e-05	5.8968e-05	up
ENSGALG00000008193	RELN	61.3906	18.8942	1.7001	0.00071275	0.0026766	up	reelin [Source:HGNC Symbol;Acc:9957]
ENSGALG00000008198	TPCN3	83.0831	254.727	-1.6163	2.2853e-37	1.5194e-35	down	two-pore calcium channel 3 [Source:RefSeq peptide;Acc:NP_001137403]
ENSGALG00000008199	CTDSPL2	69.3217	16.9836	2.0292	1.3617e-05	7.6426e-05	up	CTD small phosphatase-like protein 2 [Source:UniProtKB/Swiss-Prot;Acc:Q5F3Z7]
ENSGALG00000008206	TESC	17.1482	38.1865	-1.155	2.6231e-05	0.00013799	down	tescalcin [Source:RefSeq peptide;Acc:NP_001074353]
ENSGALG00000008215	FRMD5	8.35975	40.1237	-2.2629	3.641e-09	3.6129e-08	down	FERM domain containing 5 [Source:HGNC Symbol;Acc:28214]
ENSGALG00000008231	PACSIN3	76.5239	174.294	-1.1875	8.6992e-20	2.52e-18	down	protein kinase C and casein kinase substrate in neurons 3 [Source:RefSeq peptide;Acc:NP_001038117]
ENSGALG00000008234	ORC2	31.8099	96.5941	-1.6025	4.7315e-15	9.2862e-14	down	origin recognition complex subunit 2 [Source:RefSeq peptide;Acc:NP_001006517]
ENSGALG00000008237	GRAMD3	79.9107	19.0535	2.0683	1.9386e-06	1.2715e-05	up	Uncharacterized protein [Source:UniProtKB/TrEMBL;Acc:F1NDM3]
ENSGALG00000008238	MED13L	125.525	33.1445	1.9211	3.1054e-08	2.689e-07	up	Uncharacterized protein [Source:UniProtKB/TrEMBL;Acc:F1NDJ8]
ENSGALG00000008266	COL4A6	1035.02	279.141	1.8906	4.3346e-55	4.607e-53	up	collagen, type IV, alpha 6 [Source:HGNC Symbol;Acc:2208]
ENSGALG00000008283		1075.54	7.48339	7.1671	3.7349e-212	1.3749e-209	up	Uncharacterized protein [Source:UniProtKB/TrEMBL;Acc:F1P1T3]
ENSGALG00000008293	SH3PXD2A	78.7532	25.21	1.6433	0.0002294	0.00098135	up	SH3 and PX domains 2A [Source:HGNC Symbol;Acc:23664]
ENSGALG00000008298	P37NB	93.8436	10.8005	3.1192	4.8457e-13	7.8723e-12	up	leucine-rich repeat-containing protein 17 precursor [Source:RefSeq peptide;Acc:NP_001185529]
ENSGALG00000008306	FGL2	263.74	45.9884	2.5198	4.7383e-25	1.8819e-23	up	fibroleukin precursor [Source:RefSeq peptide;Acc:NP_001072954]
ENSGALG00000008319	PLBD2	226.013	88.6862	1.3496	1.2964e-06	8.7779e-06	up	phospholipase B domain containing 2 [Source:HGNC Symbol;Acc:27283]
ENSGALG00000008323	COL17A1	13.9329	35.1083	-1.3333	1.5412e-05	8.5268e-05	down	Collagen alpha-1(XVII) chain 120 kDa linear IgA disease antigen homolog [Source:UniProtKB/Swiss-Prot;Acc:Q90584]
ENSGALG00000008335	PHTF2	77.81	24.2281	1.6833	0.0001653	0.00073119	up	putative homeodomain transcription factor 2 [Source:RefSeq peptide;Acc:NP_001006226]
ENSGALG00000008348	PDIA3	768.754	357.664	1.1039	6.3356e-11	7.9221e-10	up	Protein disulfide-isomerase A3 [Source:UniProtKB/Swiss-Prot;Acc:Q8JG64]
ENSGALG00000008359	CD93	71.3794	10.827	2.7209	1.0789e-08	1.0033e-07	up	complement component C1q receptor precursor [Source:RefSeq peptide;Acc:NP_001186380]
ENSGALG00000008361	THBD	95.3441	8.33257	3.5163	4.3463e-15	8.5859e-14	up	Uncharacterized protein [Source:UniProtKB/TrEMBL;Acc:F1NVL9]
ENSGALG00000008382	GNAI1	115.279	44.3962	1.3766	0.00038024	0.0015225	up	guanine nucleotide-binding protein G(i) subunit alpha-1 [Source:RefSeq peptide;Acc:NP_990734]
ENSGALG00000008383	SFR1	7.37373	25.6346	-1.7976	2.0534e-05	0.0001106	down	Swi5-dependent recombination DNA repair protein 1 homolog [Source:UniProtKB/Swiss-Prot;Acc:E1BXS0]
ENSGALG00000008392	WDR96	25.6366	60.3979	-1.2363	4.6257e-08	3.9045e-07	down	WD repeat domain 96 [Source:HGNC Symbol;Acc:26684]
ENSGALG00000008393	CREB3L1	96.1586	10.7209	3.165	1.4834e-13	2.5317e-12	up	Uncharacterized protein [Source:UniProtKB/TrEMBL;Acc:F1P5T0]
ENSGALG00000008400	TWSG1	102.932	36.0636	1.5131	0.00014142	0.00063597	up	Twisted gastrulation protein homolog 1 [Source:UniProtKB/Swiss-Prot;Acc:Q98T89]
ENSGALG00000008408	GAB3	36.44	7.80183	2.2236	0.00057329	0.0022033	up	GRB2-associated binding protein 3 [Source:HGNC Symbol;Acc:17515]
ENSGALG00000008409	GSTO1	47.5006	123.662	-1.3804	1.5741e-16	3.4937e-15	down	Uncharacterized protein [Source:UniProtKB/TrEMBL;Acc:E1BX85]
ENSGALG00000008417	CCDC147	9.81735	26.9614	-1.4575	7.6535e-05	0.0003674	down	Uncharacterized protein [Source:UniProtKB/TrEMBL;Acc:F1P5M2]
ENSGALG00000008431	SMARCA1	139.929	59.071	1.2442	0.00072024	0.0026995	up	Uncharacterized protein [Source:UniProtKB/TrEMBL;Acc:F1P3Q4]
ENSGALG00000008437	NET1	404.483	156.7	1.3681	4.1227e-11	5.273e-10	up	neuroepithelial cell-transforming gene 1 protein [Source:RefSeq peptide;Acc:NP_001025819]
ENSGALG00000008439	CD36	58.947	10.7474	2.4554	1.7311e-06	1.1449e-05	up	platelet glycoprotein 4 [Source:RefSeq peptide;Acc:NP_001025902]
ENSGALG00000008444	TUBAL3	53.8454	137.992	-1.3577	5.3367e-18	1.3446e-16	down	Uncharacterized protein [Source:UniProtKB/TrEMBL;Acc:F1P3N4]
ENSGALG00000008455	SEMA3C	118.794	33.8345	1.8119	4.237e-07	3.0997e-06	up	semaphorin-3C precursor [Source:RefSeq peptide;Acc:NP_989574]
ENSGALG00000008472	EHMT1	164.837	63.8742	1.3677	2.5394e-05	0.000134	up	histone-lysine N-methyltransferase, H3 lysine-9 specific 5 [Source:RefSeq peptide;Acc:NP_001012550]
ENSGALG00000008473	PLXND1	271.07	117.372	1.2076	6.9449e-06	4.1331e-05	up	plexin D1 [Source:HGNC Symbol;Acc:9107]
ENSGALG00000008475	ARRDC1	48.9153	120.557	-1.3014	2.4413e-15	4.9062e-14	down	arrestin domain-containing protein 1 [Source:RefSeq peptide;Acc:NP_001026646]
ENSGALG00000008482	STAG2	175.941	72.3925	1.2812	7.4296e-05	0.00035733	up	Uncharacterized protein [Source:UniProtKB/TrEMBL;Acc:E1BSU3]
ENSGALG00000008486	CACNA2D1	75.1949	18.5493	2.0193	6.5323e-06	3.8999e-05	up	calcium channel, voltage-dependent, alpha 2/delta subunit 1 preproprotein [Source:RefSeq peptide;Acc:NP_001170793]
ENSGALG00000008494	CREB1	92.3431	18.1247	2.349	8.3602e-09	7.886e-08	up	cyclic AMP-responsive element-binding protein 1 [Source:RefSeq peptide;Acc:NP_989781]
ENSGALG00000008497	SLC38A2	601.173	140.964	2.0925	8.1358e-40	5.7647e-38	up	sodium-coupled neutral amino acid transporter 2 [Source:RefSeq peptide;Acc:NP_001025912]
ENSGALG00000008525	ABHD12	133.885	57.24	1.2259	0.0012213	0.0043006	up	Monoacylglycerol lipase ABHD12 [Source:UniProtKB/Swiss-Prot;Acc:Q5ZIN0]
ENSGALG00000008534	POLR2H	44.371	94.1527	-1.0854	1.5061e-10	1.8011e-09	down	Uncharacterized protein [Source:UniProtKB/TrEMBL;Acc:E1BSD8]
ENSGALG00000008537	EPHB3	62.2909	13.7196	2.1828	9.6161e-06	5.5627e-05	up	EPH receptor B3 [Source:HGNC Symbol;Acc:3394]
ENSGALG00000008538	GINS1	36.0112	117.479	-1.7059	5.6798e-19	1.5758e-17	down	GINS complex subunit 1 [Source:RefSeq peptide;Acc:NP_001012621]
ENSGALG00000008570	MOV10L1	9.04568	23.4055	-1.3715	0.00034592	0.0014042	down	Mov10l1, Moloney leukemia virus 10-like 1, homolog (mouse) [Source:HGNC Symbol;Acc:7201]
ENSGALG00000008581	DUSP5	14.2759	29.5886	-1.0515	0.00040696	0.0016219	down	Dual specificity protein phosphatase [Source:UniProtKB/TrEMBL;Acc:F1NYC7]
ENSGALG00000008584	NUSAP1	92.0002	196.054	-1.0915	1.8982e-20	5.7296e-19	down	nucleolar and spindle-associated protein 1 [Source:RefSeq peptide;Acc:NP_001026364]
ENSGALG00000008589	GPR1	98.8595	21.9194	2.1732	2.82e-08	2.463e-07	up	Uncharacterized protein [Source:UniProtKB/TrEMBL;Acc:F1NYB0]
ENSGALG00000008590	EEF1B2	1161.66	466.969	1.3148	3.8565e-26	1.6034e-24	up	elongation factor 1-beta [Source:RefSeq peptide;Acc:NP_990232]
ENSGALG00000008600	IQGAP1	369.415	163.095	1.1795	4.272e-07	3.1223e-06	up	Uncharacterized protein [Source:UniProtKB/TrEMBL;Acc:F1NY82]
ENSGALG00000008602	SLC39A12	9.56013	30.3051	-1.6645	7.9195e-06	4.6562e-05	down	Uncharacterized protein [Source:UniProtKB/TrEMBL;Acc:E1BZE0]
ENSGALG00000008609	PTK7	328.731	87.6512	1.9071	6.1336e-19	1.6924e-17	up	inactive tyrosine-protein kinase 7 precursor [Source:RefSeq peptide;Acc:NP_001026206]
ENSGALG00000008612	MAPK11	63.6199	12.7908	2.3144	2.369e-06	1.5332e-05	up	mitogen-activated protein kinase 11 [Source:RefSeq peptide;Acc:NP_001006227]
ENSGALG00000008620	RPL39	528.336	157.523	1.7459	1.3586e-24	5.3122e-23	up	60S ribosomal protein L39 [Source:UniProtKB/Swiss-Prot;Acc:Q98TF5]
ENSGALG00000008621	NRP2	192.66	47.9786	2.0056	7.6387e-13	1.2174e-11	up	neuropilin 2 [Source:HGNC Symbol;Acc:8005]
ENSGALG00000008661	CYR61	573.865	24.52	4.5487	5.9982e-104	1.207e-101	up	Protein CYR61 [Source:UniProtKB/Swiss-Prot;Acc:P19336]
ENSGALG00000008667	DSTN	1348.28	401.051	1.7493	2.1811e-60	2.5518e-58	up	Destrin [Source:UniProtKB/Swiss-Prot;Acc:P18359]
ENSGALG00000008676	RRBP1	171.053	32.9057	2.378	2.2669e-15	4.5678e-14	up	ribosome-binding protein 1 [Source:RefSeq peptide;Acc:NP_001186369]
ENSGALG00000008691	SNX5	134.013	275.744	-1.041	6.485e-27	2.7885e-25	down	sorting nexin-5 [Source:RefSeq peptide;Acc:NP_001006178]
ENSGALG00000008697	RBM20	17.1053	52.4899	-1.6176	6.6096e-09	6.3256e-08	down	Uncharacterized protein [Source:UniProtKB/TrEMBL;Acc:F1NIY4]
ENSGALG00000008704	CUBN	41.1986	117.744	-1.515	3.7505e-17	8.7758e-16	down	cubilin (intrinsic factor-cobalamin receptor) [Source:HGNC Symbol;Acc:2548]
ENSGALG00000008707	CSRP2BP	78.8389	160.601	-1.0265	3.8824e-16	8.3351e-15	down	cysteine-rich protein 2-binding protein [Source:RefSeq peptide;Acc:NP_001186370]
ENSGALG00000008720	RSU1	163.422	70.0042	1.2231	0.00037047	0.0014912	up	ras suppressor protein 1 [Source:RefSeq peptide;Acc:NP_001186520]
ENSGALG00000008722	MCOLN2	28.3803	94.7366	-1.739	7.461e-16	1.5596e-14	down	Uncharacterized protein [Source:UniProtKB/TrEMBL;Acc:E1BWI2]
ENSGALG00000008746	MRPL41	12.0466	27.0411	-1.1665	0.00037833	0.0015166	down	Uncharacterized protein [Source:UniProtKB/TrEMBL;Acc:E1BU45]
ENSGALG00000008747	ITGA8	746.505	59.2833	3.6545	2.3425e-111	5.1237e-109	up	integrin alpha-8 precursor [Source:RefSeq peptide;Acc:NP_990619]
ENSGALG00000008756	PLEK	39.9125	94.8958	-1.2495	5.7388e-12	8.2567e-11	down	pleckstrin [Source:RefSeq peptide;Acc:NP_990194]
ENSGALG00000008757	CNRIP1	15.905	34.2856	-1.1081	9.463e-05	0.00044437	down	Uncharacterized protein [Source:UniProtKB/TrEMBL;Acc:E1BU35]
ENSGALG00000008758	B3GNT5	19.7204	39.991	-1.02	5.1139e-05	0.00025557	down	UDP-GlcNAc:betaGal beta-1,3-N-acetylglucosaminyltransferase 5 [Source:RefSeq peptide;Acc:NP_001107233]
ENSGALG00000008763	SSX2IP	36.7829	103.812	-1.4969	3.8095e-15	7.5751e-14	down	afadin- and alpha-actinin-binding protein [Source:RefSeq peptide;Acc:NP_001038121]
ENSGALG00000008774	MEIS1	60.4903	11.0393	2.4541	1.2827e-06	8.6926e-06	up	Meis homeobox 1 [Source:HGNC Symbol;Acc:7000]
ENSGALG00000008778	SPRED2	56.9749	16.1875	1.8154	0.00044758	0.0017688	up	Uncharacterized protein [Source:UniProtKB/TrEMBL;Acc:F1NRN5]
ENSGALG00000008779	ACTR2	328.688	133.825	1.2964	3.584e-08	3.0664e-07	up	Actin-related protein 2 [Source:UniProtKB/Swiss-Prot;Acc:P53488]
ENSGALG00000008798	ZMYND19	28.7661	69.5796	-1.2743	2.6331e-09	2.6671e-08	down	zinc finger MYND domain-containing protein 19 [Source:RefSeq peptide;Acc:NP_989774]
ENSGALG00000008803		35.3253	82.0254	-1.2154	2.6807e-10	3.0932e-09	down	Uncharacterized protein [Source:UniProtKB/TrEMBL;Acc:E1BTG5]
ENSGALG00000008806	RPL12	530.609	182.069	1.5432	8.0824e-19	2.1979e-17	up	ribosomal protein L12 [Source:HGNC Symbol;Acc:10302]
ENSGALG00000008815	LRRN4	77.6814	19.823	1.9704	7.823e-06	4.6067e-05	up	leucine rich repeat neuronal 4 [Source:HGNC Symbol;Acc:16208]
ENSGALG00000008818	IDH1	131.655	51.0834	1.3658	0.00017243	0.00075893	up	Isocitrate dehydrogenase [NADP] [Source:UniProtKB/TrEMBL;Acc:F1NPG2]
ENSGALG00000008856		263.268	29.2171	3.1716	1.8396e-34	1.0437e-32	up
ENSGALG00000008883	TCF7L2	56.289	11.7824	2.2562	1.4379e-05	8.0435e-05	up	transcription factor 7-like 2 [Source:RefSeq peptide;Acc:NP_001193439]
ENSGALG00000008886	ZNF618	47.9293	11.7293	2.0308	0.00029473	0.0012224	up	zinc finger protein 618 [Source:HGNC Symbol;Acc:29416]
ENSGALG00000008890	ELTD1	73.5658	22.3971	1.7157	0.00018087	0.00079077	up	Uncharacterized protein [Source:UniProtKB/TrEMBL;Acc:E1BYS3]
ENSGALG00000008906	EHBP1	208.737	66.2625	1.6554	1.4441e-09	1.5125e-08	up	Uncharacterized protein [Source:UniProtKB/TrEMBL;Acc:E1BY88]
ENSGALG00000008908	NEUROD1	8.83133	29.0579	-1.7182	8.986e-06	5.2363e-05	down	neurogenic differentiation factor 1 [Source:RefSeq peptide;Acc:NP_990251]
ENSGALG00000008909	USP13	13.7614	45.1392	-1.7137	3.2496e-08	2.8025e-07	down	Ubiquitin carboxyl-terminal hydrolase 13 [Source:UniProtKB/Swiss-Prot;Acc:E1BY77]
ENSGALG00000008926	CADPS2	27.2657	57.9565	-1.0879	4.8904e-07	3.5383e-06	down	Ca++-dependent secretion activator 2 [Source:HGNC Symbol;Acc:16018]
ENSGALG00000008928		61.3049	238.566	-1.9603	1.251e-41	9.5354e-40	down	Uncharacterized protein [Source:UniProtKB/TrEMBL;Acc:E1BY50]
ENSGALG00000008930	B3GNT2	44.0709	95.0019	-1.1081	8.1023e-11	9.9742e-10	down	UDP-GlcNAc:betaGal beta-1,3-N-acetylglucosaminyltransferase 2 [Source:RefSeq peptide;Acc:NP_001008457]
ENSGALG00000008940	SPTBN5	30.2237	4.7501	2.6697	0.0002462	0.0010441	up	spectrin, beta, non-erythrocytic 5 [Source:HGNC Symbol;Acc:15680]
ENSGALG00000008945	NEXN	87.3701	6.74036	3.6962	1.1925e-14	2.2525e-13	up	nexilin (F actin binding protein) [Source:HGNC Symbol;Acc:29557]
ENSGALG00000008963	DBF4	54.0597	123.449	-1.1913	1.6722e-14	3.1273e-13	down	DBF4 homolog (S. cerevisiae) [Source:HGNC Symbol;Acc:17364]
ENSGALG00000008969	EPCAM	123.167	302.626	-1.2969	5.6079e-36	3.4687e-34	down	epithelial cell adhesion molecule precursor [Source:RefSeq peptide;Acc:NP_001012582]
ENSGALG00000008970	NRK	188.073	83.5911	1.1699	0.00037051	0.0014912	up	Nik related kinase [Source:RefSeq peptide;Acc:NP_001026297]
ENSGALG00000008971	TDRD1	23.5788	74.7278	-1.6642	2.3065e-12	3.4603e-11	down	Uncharacterized protein [Source:UniProtKB/TrEMBL;Acc:E1BWC3]
ENSGALG00000009012	ZNF385B	10.8034	28.6067	-1.4049	6.2764e-05	0.00030715	down	Uncharacterized protein [Source:UniProtKB/TrEMBL;Acc:E1BYY4]
ENSGALG00000009026	C7orf63	19.4204	66.581	-1.7775	8.589e-12	1.2047e-10	down	Uncharacterized protein [Source:UniProtKB/TrEMBL;Acc:F1NI26]
ENSGALG00000009032	PIF1	22.8071	66.9525	-1.5537	1.3049e-10	1.5729e-09	down	PIF1 5'-to-3' DNA helicase [Source:HGNC Symbol;Acc:26220]
ENSGALG00000009052	LBH	1485.38	480.158	1.6292	1.5598e-56	1.7309e-54	up	protein LBH [Source:RefSeq peptide;Acc:NP_001026209]
ENSGALG00000009060	SAPCD2	13.8043	40.9464	-1.5686	4.4458e-07	3.2352e-06	down	suppressor APC domain containing 2 [Source:HGNC Symbol;Acc:28055]
ENSGALG00000009064	FZD1	282.26	92.4013	1.611	9.6558e-12	1.3419e-10	up	frizzled-1 precursor [Source:RefSeq peptide;Acc:NP_001025508]
ENSGALG00000009090	UAP1L1	55.0458	11.2251	2.2939	1.3322e-05	7.4885e-05	up	Uncharacterized protein [Source:UniProtKB/TrEMBL;Acc:E1BZG2]
ENSGALG00000009091	TRUB1	35.4968	72.5783	-1.0318	4.0848e-08	3.4654e-07	down	Uncharacterized protein [Source:UniProtKB/TrEMBL;Acc:E1BRM1]
ENSGALG00000009103		93.4149	11.3578	3.04	1.3476e-12	2.0775e-11	up	Uncharacterized protein [Source:UniProtKB/TrEMBL;Acc:H9KZK0]
ENSGALG00000009114	DGAT2	44.5425	141.362	-1.6661	4.7574e-22	1.6171e-20	down	diacylglycerol O-acyltransferase 2 [Source:HGNC Symbol;Acc:16940]
ENSGALG00000009130		89.2565	27.0145	1.7242	3.3577e-05	0.00017355	up
ENSGALG00000009135	PLEKHA3	67.3067	136.771	-1.0229	6.324e-14	1.1242e-12	down	pleckstrin homology domain-containing family A member 3 [Source:RefSeq peptide;Acc:NP_001026422]
ENSGALG00000009149	FKBP7	69.8361	11.8885	2.5544	7.465e-08	6.0835e-07	up	Uncharacterized protein [Source:UniProtKB/TrEMBL;Acc:E1BYL1]
ENSGALG00000009155	CHGB	78.7103	159.433	-1.0183	6.4096e-16	1.3492e-14	down	chromogranin B (secretogranin 1) [Source:HGNC Symbol;Acc:1930]
ENSGALG00000009157	ECT2	68.5071	165.935	-1.2763	3.5661e-20	1.0553e-18	down	epithelial cell transforming sequence 2 oncogene [Source:HGNC Symbol;Acc:3155]
ENSGALG00000009158	CDC42BPA	183.357	64.8561	1.4993	5.1495e-07	3.7026e-06	up	serine/threonine-protein kinase MRCK alpha [Source:RefSeq peptide;Acc:NP_001186372]
ENSGALG00000009163	S100A11	111.978	13.6399	3.0373	8.6835e-15	1.6568e-13	up	Protein S100-A11 [Source:UniProtKB/Swiss-Prot;Acc:P24479]
ENSGALG00000009192	SLITRK2	104.818	32.9322	1.6703	1.4721e-05	8.1985e-05	up	Uncharacterized protein [Source:UniProtKB/TrEMBL;Acc:F1NEZ4]
ENSGALG00000009201	CCNF	44.2853	182.627	-2.044	1.9915e-33	1.0851e-31	down	cyclin F [Source:HGNC Symbol;Acc:1591]
ENSGALG00000009222	FNDC3B	245.219	94.6569	1.3733	2.3975e-07	1.8183e-06	up	fibronectin type III domain-containing protein 3B [Source:RefSeq peptide;Acc:NP_001239253]
ENSGALG00000009248	HSPA12A	142.887	61.6716	1.2122	0.0010264	0.003699	up	Uncharacterized protein [Source:UniProtKB/TrEMBL;Acc:E1BVP6]
ENSGALG00000009250	HNRNPA3	616.435	251.569	1.293	5.5599e-14	9.9187e-13	up	Uncharacterized protein [Source:UniProtKB/TrEMBL;Acc:E1BZE6]
ENSGALG00000009252	PLD1	225.67	76.9303	1.5526	5.8525e-09	5.644e-08	up	phospholipase D1, phosphatidylcholine-specific [Source:HGNC Symbol;Acc:9067]
ENSGALG00000009260	TMEM62	49.9442	135.948	-1.4447	9.275e-19	2.5042e-17	down	Uncharacterized protein [Source:UniProtKB/TrEMBL;Acc:F1P5G1]
ENSGALG00000009304	RAB11FIP2	58.3039	16.1079	1.8558	0.00027612	0.001155	up	RAB11 family interacting protein 2 (class I) [Source:HGNC Symbol;Acc:29152]
ENSGALG00000009312	RPL22L1	143.102	53.6575	1.4152	3.9362e-05	0.00020095	up	ribosomal protein L22-like 1 [Source:HGNC Symbol;Acc:27610]
ENSGALG00000009321	WIPF1	84.8837	19.6107	2.1138	5.4226e-07	3.8824e-06	up	WAS/WASL-interacting protein family member 1 [Source:RefSeq peptide;Acc:NP_001012935]
ENSGALG00000009348	AKAP9	203.635	57.1338	1.8336	1.962e-11	2.609e-10	up	A-kinase anchor protein 9 [Source:RefSeq peptide;Acc:NP_997062]
ENSGALG00000009349	SLC7A14	2.57223	13.4807	-2.3898	0.00046968	0.0018489	down	Uncharacterized protein [Source:UniProtKB/TrEMBL;Acc:F1P0N6]
ENSGALG00000009350	SFXN4	38.9693	95.8776	-1.2989	1.7476e-12	2.6535e-11	down	Uncharacterized protein [Source:UniProtKB/TrEMBL;Acc:E1BR33]
ENSGALG00000009385	CAPZA2	239.432	102.22	1.2279	1.4519e-05	8.0979e-05	up	F-actin-capping protein subunit alpha-2 [Source:UniProtKB/Swiss-Prot;Acc:P28497]
ENSGALG00000009388	SUSD4	3.17242	14.1176	-2.1538	0.00061064	0.0023349	down	Uncharacterized protein [Source:UniProtKB/TrEMBL;Acc:F1P041]
ENSGALG00000009393	CAV1	65.6348	10.9863	2.5788	1.4748e-07	1.1503e-06	up	caveolin-1 [Source:RefSeq peptide;Acc:NP_001099134]
ENSGALG00000009394	ANKIB1	77.5957	17.8858	2.1172	1.6023e-06	1.0677e-05	up	ankyrin repeat and IBR domain containing 1 [Source:HGNC Symbol;Acc:22215]
ENSGALG00000009396	CAV2	51.316	14.0645	1.8673	0.00059356	0.002276	up	caveolin-2 [Source:RefSeq peptide;Acc:NP_001007087]
ENSGALG00000009398	TES	92.5146	32.0831	1.5279	0.00025953	0.001095	up	Testin [Source:UniProtKB/Swiss-Prot;Acc:Q90YH9]
ENSGALG00000009402	LRRC34	17.6198	52.7553	-1.5821	8.7025e-09	8.1936e-08	down	Uncharacterized protein [Source:UniProtKB/TrEMBL;Acc:E1BQG6]
ENSGALG00000009414	FAM198B	52.8594	15.471	1.7726	0.00099091	0.003583	up	family with sequence similarity 198, member B [Source:HGNC Symbol;Acc:25312]
ENSGALG00000009415	SMOC1	50.673	11.517	2.1375	9.1162e-05	0.00042982	up	SPARC related modular calcium binding 1 [Source:HGNC Symbol;Acc:20318]
ENSGALG00000009429	RXFP1	49.4726	12.7642	1.9545	0.00040364	0.0016099	up	relaxin/insulin-like family peptide receptor 1 [Source:HGNC Symbol;Acc:19718]
ENSGALG00000009444	HHIPL2	163.68	70.2165	1.221	0.00037996	0.0015219	up	HHIP-like 2 [Source:HGNC Symbol;Acc:25842]
ENSGALG00000009464	GOLIM4	126.854	33.463	1.9225	2.5643e-08	2.2567e-07	up	golgi integral membrane protein 4 [Source:HGNC Symbol;Acc:15448]
ENSGALG00000009470	SERPINI1	53.0308	129.181	-1.2845	3.8545e-16	8.287e-15	down	Neuroserpin [Source:UniProtKB/Swiss-Prot;Acc:Q90935]
ENSGALG00000009474	ACTN1	767.511	71.3576	3.427	1.3124e-106	2.6766e-104	up	Alpha-actinin-1 [Source:UniProtKB/Swiss-Prot;Acc:P05094]
ENSGALG00000009495	FGFR2	134.356	28.3679	2.2437	2.5903e-11	3.3995e-10	up	Fibroblast growth factor receptor 2 [Source:UniProtKB/Swiss-Prot;Acc:P18461]
ENSGALG00000009504		62.1194	130.508	-1.071	6.7768e-14	1.2019e-12	down	Uncharacterized protein [Source:UniProtKB/TrEMBL;Acc:F1NV66]
ENSGALG00000009511		7.37373	21.5214	-1.5453	0.00027884	0.0011658	down
ENSGALG00000009512	TFPI2	337.305	99.3009	1.7642	1.2825e-16	2.8676e-15	up	tissue factor pathway inhibitor 2 [Source:HGNC Symbol;Acc:11761]
ENSGALG00000009519	ARG2	78.2387	195.975	-1.3247	2.4006e-24	9.3138e-23	down	arginase, type II [Source:RefSeq peptide;Acc:NP_001186633]
ENSGALG00000009525	HAT1	69.9647	154.551	-1.1434	3.8889e-17	9.0856e-16	down	histone acetyltransferase type B catalytic subunit [Source:RefSeq peptide;Acc:NP_989538]
ENSGALG00000009528	TMEM192	55.4745	117.532	-1.0832	8.7536e-13	1.3877e-11	down	transmembrane protein 192 [Source:HGNC Symbol;Acc:26775]
ENSGALG00000009546	HTRA1	417.945	49.4116	3.0804	1.0116e-51	9.7869e-50	up	Uncharacterized protein [Source:UniProtKB/TrEMBL;Acc:F1ND64]
ENSGALG00000009564	METTL8	24.3076	50.9508	-1.0677	2.9531e-06	1.8829e-05	down	methyltransferase like 8 [Source:HGNC Symbol;Acc:25856]
ENSGALG00000009572	ADAMTS20	9.64587	31.3931	-1.7025	4.3204e-06	2.6669e-05	down	ADAM metallopeptidase with thrombospondin type 1 motif, 20 [Source:HGNC Symbol;Acc:17178]
ENSGALG00000009588	DMBT1	8.18827	28.1025	-1.7791	9.0819e-06	5.284e-05	down	deleted in malignant brain tumors 1 [Source:HGNC Symbol;Acc:2926]
ENSGALG00000009594	RARRES1	195.275	28.6863	2.7671	9.7332e-22	3.2074e-20	up	ovocalyxin-32 precursor [Source:RefSeq peptide;Acc:NP_989865]
ENSGALG00000009601	NELL2	266.698	69.3673	1.9429	3.2471e-16	7.0009e-15	up	protein NEL precursor [Source:RefSeq peptide;Acc:NP_001025911]
ENSGALG00000009621		8865.28	3267.22	1.4401	7.551e-242	3.0801e-239	up
ENSGALG00000009626	THBS1	2351.92	89.3496	4.7182	0	0	up	thrombospondin-1 precursor [Source:RefSeq peptide;Acc:NP_001186382]
ENSGALG00000009638	ANO6	108.763	24.0158	2.1791	5.2589e-09	5.1075e-08	up	anoctamin 6 [Source:HGNC Symbol;Acc:25240]
ENSGALG00000009640	CHRM5	3.21529	15.0729	-2.2289	0.00032684	0.0013379	down	muscarinic acetylcholine receptor M5 [Source:RefSeq peptide;Acc:NP_001026721]
ENSGALG00000009641	COL1A2	20260.4	606.341	5.0624	0	0	up	collagen alpha-2(I) chain precursor [Source:RefSeq peptide;Acc:NP_001073182]
ENSGALG00000009650	PALLD	583.211	77.6999	2.908	4.1887e-66	5.3124e-64	up	palladin, cytoskeletal associated protein [Source:HGNC Symbol;Acc:17068]
ENSGALG00000009652		4.88724	17.7001	-1.8567	0.00032819	0.001342	down
ENSGALG00000009654	MLF1	30.3095	67.9874	-1.1655	1.7587e-08	1.5904e-07	down	myeloid leukemia factor 1 [Source:HGNC Symbol;Acc:7125]
ENSGALG00000009670	SGCE	90.7998	33.9672	1.4185	0.001019	0.0036749	up	sarcoglycan, epsilon [Source:HGNC Symbol;Acc:10808]
ENSGALG00000009698	SLC38A1	42.6562	10.5086	2.0212	0.00067681	0.002555	up	sodium-coupled neutral amino acid transporter 1 [Source:RefSeq peptide;Acc:NP_001186532]
ENSGALG00000009704	CHST15	241.275	109.889	1.1346	0.00012556	0.00057026	up	carbohydrate (N-acetylgalactosamine 4-sulfate 6-O) sulfotransferase 15 [Source:HGNC Symbol;Acc:18137]
ENSGALG00000009709		63.8342	136.452	-1.096	9.4082e-15	1.7883e-13	down	Uncharacterized protein [Source:UniProtKB/TrEMBL;Acc:F1NYK8]
ENSGALG00000009731	ARHGAP11A	61.5192	152.348	-1.3083	4.5625e-19	1.2728e-17	down	rho GTPase-activating protein 11A [Source:RefSeq peptide;Acc:NP_001006479]
ENSGALG00000009732	PCDH18	165.094	62.4412	1.4027	1.2811e-05	7.2228e-05	up	Uncharacterized protein [Source:UniProtKB/TrEMBL;Acc:F1NWI1]
ENSGALG00000009737	TAC1	5.10159	20.911	-2.0352	4.7241e-05	0.00023822	down	Tachykinin 1 [Source:UniProtKB/TrEMBL;Acc:I4IYB8]
ENSGALG00000009739	AMIGO2	21.9926	2.65369	3.0509	0.00056427	0.0021736	up	amphoterin-induced protein 2 precursor [Source:RefSeq peptide;Acc:NP_001186479]
ENSGALG00000009768	MNOC	21.4781	52.1714	-1.2804	2.3821e-07	1.8085e-06	down	nocturnin [Source:RefSeq peptide;Acc:NP_001009928]
ENSGALG00000009772	NME6	14.0187	32.5342	-1.2146	6.9907e-05	0.00033827	down	Nucleoside diphosphate kinase [Source:UniProtKB/TrEMBL;Acc:E1C720]
ENSGALG00000009777		11.9609	35.9044	-1.5858	2.0102e-06	1.3156e-05	down	Uncharacterized protein [Source:UniProtKB/TrEMBL;Acc:E1C4F0]
ENSGALG00000009778	HCLS1	35.2824	7.11188	2.3106	0.00044939	0.0017741	up	hematopoietic lineage cell-specific protein [Source:RefSeq peptide;Acc:NP_001026572]
ENSGALG00000009799	MEIS2	77.6385	24.3078	1.6754	0.00018248	0.00079669	up	homeobox protein Meis2 [Source:RefSeq peptide;Acc:NP_990134]
ENSGALG00000009829	RPL18A	476.463	192.1	1.3105	1.5856e-11	2.1329e-10	up	60S ribosomal protein L18a [Source:UniProtKB/TrEMBL;Acc:F1NPD3]
ENSGALG00000009842	RASSF3	206.593	94.0731	1.1349	0.00038487	0.00154	up	ras association domain-containing protein 3 [Source:RefSeq peptide;Acc:NP_001007852]
ENSGALG00000009844	ACTC1	219.154	5.30737	5.3678	2.2897e-44	1.8988e-42	up	Actin, alpha cardiac muscle 1 [Source:UniProtKB/Swiss-Prot;Acc:P68034]
ENSGALG00000009845	GJD2	20.192	0	6.7642	1.7865e-05	9.7337e-05	up	gap junction delta-2 protein [Source:RefSeq peptide;Acc:NP_989913]
ENSGALG00000009854	NEK2	44.8854	135.869	-1.5979	1.7195e-20	5.2007e-19	down	serine/threonine-protein kinase Nek2 [Source:RefSeq peptide;Acc:NP_001026221]
ENSGALG00000009877	KCNH1	10.2461	35.9044	-1.8091	4.2981e-07	3.1383e-06	down	Uncharacterized protein [Source:UniProtKB/TrEMBL;Acc:F1NHW2]
ENSGALG00000009896	TRERF1	132.341	52.8614	1.324	0.00031299	0.0012875	up	Uncharacterized protein [Source:UniProtKB/TrEMBL;Acc:E1C1W0]
ENSGALG00000009915	EML4	206.164	58.9383	1.8065	3.1006e-11	4.0237e-10	up	Uncharacterized protein [Source:UniProtKB/TrEMBL;Acc:E1BX88]
ENSGALG00000009943	FAM117A	89.2136	191.516	-1.1021	3.4791e-20	1.0316e-18	down	Uncharacterized protein [Source:UniProtKB/TrEMBL;Acc:F1NGX5]
ENSGALG00000009957	TIE1	128.011	27.9168	2.1971	1.7327e-10	2.043e-09	up	tyrosine kinase with immunoglobulin-like and EGF-like domains 1 [Source:HGNC Symbol;Acc:11809]
ENSGALG00000009959		31.9814	85.7671	-1.4232	3.0917e-12	4.5656e-11	down	Uncharacterized protein [Source:UniProtKB/TrEMBL;Acc:E1C029]
ENSGALG00000009971	CDC20	140.272	292.648	-1.0609	5.8207e-29	2.8157e-27	down	cell division cycle protein 20 homolog [Source:RefSeq peptide;Acc:NP_001006536]
ENSGALG00000009978		28.6375	78.496	-1.4547	1.5594e-11	2.1032e-10	down
ENSGALG00000009988	ELOVL1	376.875	797.539	-1.0815	2.5436e-77	3.6913e-75	down	elongation of very long chain fatty acids protein 1 [Source:RefSeq peptide;Acc:NP_001012616]
ENSGALG00000009993	MED8	53.7168	132.843	-1.3063	8.3959e-17	1.9084e-15	down	Uncharacterized protein [Source:UniProtKB/TrEMBL;Acc:F1NG55]
ENSGALG00000010005	EPAS1	246.334	46.3864	2.4088	6.6988e-22	2.2269e-20	up	endothelial PAS domain-containing protein 1 [Source:RefSeq peptide;Acc:NP_990138]
ENSGALG00000010013	EDNRA	177.956	53.0472	1.7462	2.8249e-09	2.8499e-08	up	endothelin-1 receptor precursor [Source:RefSeq peptide;Acc:NP_989450]
ENSGALG00000010027	CFL2	264.211	108.509	1.2839	1.113e-06	7.6009e-06	up	Cofilin-2 [Source:UniProtKB/Swiss-Prot;Acc:P21566]
ENSGALG00000010044	KCNMB4	5.10159	19.3454	-1.923	0.00013586	0.00061264	down	calcium-activated potassium channel subunit beta-4 [Source:RefSeq peptide;Acc:NP_001186559]
ENSGALG00000010046	FAM177A1	73.8659	25.5019	1.5343	0.001034	0.003719	up	uncharacterized protein LOC423323 [Source:RefSeq peptide;Acc:NP_001026373]
ENSGALG00000010049	PTPRB	117.337	46.1476	1.3463	0.00051	0.0019869	up	protein tyrosine phosphatase, receptor type, B [Source:HGNC Symbol;Acc:9665]
ENSGALG00000010050	LRFN2	8.8742	25.21	-1.5063	0.00010213	0.00047394	down	leucine rich repeat and fibronectin type III domain containing 2 [Source:HGNC Symbol;Acc:21226]
ENSGALG00000010057	KIF6	14.1044	46.121	-1.7093	2.3997e-08	2.1229e-07	down	Uncharacterized protein [Source:UniProtKB/TrEMBL;Acc:E1C6E9]
ENSGALG00000010068	KCNK17	25.8081	71.5168	-1.4705	9.8644e-11	1.2045e-09	down	Uncharacterized protein [Source:UniProtKB/TrEMBL;Acc:F1N8J2]
ENSGALG00000010073	DDOST	306.696	114.082	1.4267	1.1651e-09	1.234e-08	up	dolichyl-diphosphooligosaccharide--protein glycosyltransferase 48 kDa subunit [Source:RefSeq peptide;Acc:NP_001161480]
ENSGALG00000010077	RPS3A	1502.87	600.609	1.3232	6.3744e-34	3.5764e-32	up	ribosomal protein S3A [Source:RefSeq peptide;Acc:NP_001075886]
ENSGALG00000010078	GLP-1R	5.48743	16.5325	-1.5911	0.0012383	0.0043524	down	glucagon-like peptide 1 receptor precursor [Source:RefSeq peptide;Acc:NP_001129023]
ENSGALG00000010088	RALGAPA1	152.233	65.0153	1.2274	0.00055024	0.0021245	up	Ral GTPase activating protein, alpha subunit 1 (catalytic) [Source:HGNC Symbol;Acc:17770]
ENSGALG00000010090	FAM160A1	18.7773	51.4815	-1.4551	4.7405e-08	3.9925e-07	down	family with sequence similarity 160, member A1 [Source:HGNC Symbol;Acc:34237]
ENSGALG00000010101		44.8426	126.873	-1.5004	3.3065e-18	8.5452e-17	down	Kruppel-like factor 1 (erythroid) [Source:HGNC Symbol;Acc:6345]
ENSGALG00000010105	ARFIP1	108.162	42.2997	1.3545	0.00076481	0.0028494	up	arfaptin-1 [Source:RefSeq peptide;Acc:NP_001239327]
ENSGALG00000010107	FHDC1	10.8891	38.3723	-1.8172	1.6332e-07	1.266e-06	down	Uncharacterized protein [Source:UniProtKB/TrEMBL;Acc:F1NBT1]
ENSGALG00000010120	KIF2C	108.248	283.281	-1.3879	5.714e-36	3.5199e-34	down	kinesin family member 2C [Source:HGNC Symbol;Acc:6393]
ENSGALG00000010124	RPS8	1088.87	421.936	1.3677	2.5717e-27	1.1416e-25	up	40S ribosomal protein S8 [Source:RefSeq peptide;Acc:NP_001239055]
ENSGALG00000010129	PLK3	128.526	383.59	-1.5775	3.6751e-54	3.8252e-52	down	Uncharacterized protein [Source:UniProtKB/TrEMBL;Acc:F1N9Q1]
ENSGALG00000010137	TTC6	13.3756	31.1808	-1.2211	9.4984e-05	0.00044575	down	Uncharacterized protein [Source:UniProtKB/TrEMBL;Acc:F1NBK0]
ENSGALG00000010146		3.81548	15.4179	-2.0147	0.00050494	0.0019702	down	Uncharacterized protein [Source:UniProtKB/TrEMBL;Acc:E1C3Z7]
ENSGALG00000010150	SEC23A	196.261	77.806	1.3348	8.9675e-06	5.2276e-05	up	Protein transport protein Sec23A [Source:UniProtKB/TrEMBL;Acc:E1C3Y5]
ENSGALG00000010159	SLC20A2	51.0159	14.3564	1.8293	0.00081041	0.0029963	up	sodium-dependent phosphate transporter 2 [Source:RefSeq peptide;Acc:NP_001026304]
ENSGALG00000010164	SMARCA2	509.302	191.729	1.4095	1.2157e-14	2.2936e-13	up	SWI/SNF related, matrix associated, actin dependent regulator of chromatin, subfamily a, member 2 [Source:HGNC Symbol;Acc:11098]
ENSGALG00000010177	ZFC3H1	217.482	81.7866	1.411	4.4662e-07	3.2469e-06	up	zinc finger, C3H1-type containing [Source:HGNC Symbol;Acc:28328]
ENSGALG00000010178	KIAA0020	99.1595	207.73	-1.0669	3.917e-21	1.2446e-19	down	KIAA0020 [Source:HGNC Symbol;Acc:29676]
ENSGALG00000010186	CAPN1	332.761	115.595	1.5254	4.7166e-12	6.8579e-11	up	Calpain-1 catalytic subunit [Source:UniProtKB/Swiss-Prot;Acc:P00789]
ENSGALG00000010198	TPH2	12.6468	46.811	-1.8881	3.9487e-09	3.8926e-08	down	tryptophan 5-hydroxylase 2 [Source:RefSeq peptide;Acc:NP_001001301]
ENSGALG00000010221		83.5118	24.9977	1.7402	5.0288e-05	0.00025182	up	Uncharacterized protein [Source:UniProtKB/TrEMBL;Acc:F1NBI1]
ENSGALG00000010225		12.5182	33.5691	-1.4231	1.2855e-05	7.2449e-05	down	Uncharacterized protein [Source:UniProtKB/TrEMBL;Acc:E1BZT9]
ENSGALG00000010232	VRTN	48.9581	202.317	-2.047	6.8105e-37	4.337e-35	down	vertebrae development associated [Source:HGNC Symbol;Acc:20223]
ENSGALG00000010237	NPC2	298.636	80.1944	1.8968	3.6106e-17	8.4749e-16	up	epididymal secretory protein E1 precursor [Source:RefSeq peptide;Acc:NP_001026374]
ENSGALG00000010250		105.504	18.5493	2.5079	7.3757e-11	9.1469e-10	up
ENSGALG00000010258	LTBP2	103.532	24.4935	2.0796	5.1305e-08	4.2868e-07	up	Uncharacterized protein [Source:UniProtKB/TrEMBL;Acc:F1N968]
ENSGALG00000010265	E2F7	48.2722	105.617	-1.1296	4.6363e-12	6.7541e-11	down	E2F transcription factor 7 [Source:HGNC Symbol;Acc:23820]
ENSGALG00000010287	IPP	26.9227	69.6592	-1.3715	6.7001e-10	7.4299e-09	down	Uncharacterized protein [Source:UniProtKB/TrEMBL;Acc:F1NAQ3]
ENSGALG00000010303		11.2321	24.2281	-1.1091	0.0010267	0.003699	down	Uncharacterized protein [Source:UniProtKB/TrEMBL;Acc:E1C7F4]
ENSGALG00000010309	ZC2HC1C	13.3327	41.8221	-1.6493	1.7376e-07	1.3421e-06	down	Uncharacterized protein [Source:UniProtKB/TrEMBL;Acc:F1NAH9]
ENSGALG00000010311	NAV3	107.519	23.9893	2.1641	8.0409e-09	7.5991e-08	up	neuron navigator 3 [Source:HGNC Symbol;Acc:15998]
ENSGALG00000010320	PAWR	78.8389	13.8522	2.5088	1.7852e-08	1.6126e-07	up	Uncharacterized protein [Source:UniProtKB/TrEMBL;Acc:F1NA74]
ENSGALG00000010331	MME	217.825	69.6858	1.6442	8.708e-10	9.3943e-09	up	neprilysin [Source:RefSeq peptide;Acc:NP_001004412]
ENSGALG00000010346	TGFB3	176.112	23.8832	2.8824	6.8173e-21	2.1171e-19	up	transforming growth factor beta-3 preproprotein [Source:RefSeq peptide;Acc:NP_990785]
ENSGALG00000010356	RAD54L	25.0793	63.2373	-1.3343	6.4917e-09	6.2207e-08	down	DNA repair and recombination protein RAD54-like [Source:UniProtKB/TrEMBL;Acc:F1NBD4]
ENSGALG00000010361	MBNL1	337.434	49.8362	2.7593	3.2267e-36	2.0123e-34	up	Muscleblind-like protein 1 [Source:UniProtKB/Swiss-Prot;Acc:Q5ZKW9]
ENSGALG00000010369	IGSF10	132.856	18.3635	2.8549	6.0967e-16	1.2905e-14	up	Uncharacterized protein [Source:UniProtKB/TrEMBL;Acc:F1NB34]
ENSGALG00000010376		8.4455	28.7659	-1.7681	7.5635e-06	4.4643e-05	down	Uncharacterized protein [Source:UniProtKB/TrEMBL;Acc:F1NB28]
ENSGALG00000010379	SNCA	12.9898	35.6655	-1.4572	5.4074e-06	3.2828e-05	down	alpha-synuclein [Source:RefSeq peptide;Acc:NP_990004]
ENSGALG00000010382	C3H6ORF154	28.5518	63.2904	-1.1484	6.7714e-08	5.5602e-07	down	Uncharacterized protein [Source:UniProtKB/TrEMBL;Acc:E1C4Z2]
ENSGALG00000010392	CCSER1	14.1044	42.512	-1.5917	2.2143e-07	1.6861e-06	down	coiled-coil serine-rich protein 1 [Source:HGNC Symbol;Acc:29349]
ENSGALG00000010397	GRID2	8.53124	21.3091	-1.3206	0.00080201	0.0029682	down	Uncharacterized protein [Source:UniProtKB/TrEMBL;Acc:F1NAD5]
ENSGALG00000010402	HPGDS	113.092	23.0871	2.2923	4.4271e-10	4.9801e-09	up	Hematopoietic prostaglandin D synthase [Source:UniProtKB/Swiss-Prot;Acc:O73888]
ENSGALG00000010426	ZNF318	76.3524	24.4404	1.6434	0.00028585	0.0011918	up	zinc finger protein 318 [Source:HGNC Symbol;Acc:13578]
ENSGALG00000010434	CP	72.4083	22.2379	1.7031	0.00023008	0.00098342	up	ceruloplasmin (ferroxidase) [Source:HGNC Symbol;Acc:2295]
ENSGALG00000010448	LTBP3	1503.04	150.411	3.3209	2.6645e-199	8.7422e-197	up	Uncharacterized protein [Source:UniProtKB/TrEMBL;Acc:F1N9I4]
ENSGALG00000010473	PDZK1IP1	8.61698	24.467	-1.5056	0.00012977	0.00058763	down	Uncharacterized protein [Source:UniProtKB/TrEMBL;Acc:E1C111]
ENSGALG00000010478	STIL	67.4782	171.853	-1.3487	6.7408e-22	2.2359e-20	down	SCL/TAL1 interrupting locus [Source:HGNC Symbol;Acc:10879]
ENSGALG00000010490	DPYSL4	9.56013	24.7589	-1.3728	0.00023148	0.00098913	down	Uncharacterized protein [Source:UniProtKB/TrEMBL;Acc:F1NNK9]
ENSGALG00000010500	NKX-6.2	10.0746	41.8486	-2.0545	7.4697e-09	7.0858e-08	down	homeobox protein Nkx-6.2 [Source:RefSeq peptide;Acc:NP_001186477]
ENSGALG00000010502	SPATA6	27.6515	78.0183	-1.4965	9.501e-12	1.3216e-10	down	Uncharacterized protein [Source:UniProtKB/TrEMBL;Acc:Q5ZMP8]
ENSGALG00000010535	SGMS2	28.1659	80.672	-1.5181	3.0212e-12	4.4747e-11	down	Uncharacterized protein [Source:UniProtKB/TrEMBL;Acc:F1NLG9]
ENSGALG00000010538	TTC27	79.0104	164.502	-1.058	6.1769e-17	1.4168e-15	down	tetratricopeptide repeat protein 27 [Source:RefSeq peptide;Acc:NP_001012585]
ENSGALG00000010539	RNF11	131.184	37.5231	1.8057	1.1875e-07	9.4182e-07	up	RING finger protein 11 [Source:RefSeq peptide;Acc:NP_001006540]
ENSGALG00000010540	TTC39A	21.9926	72.2333	-1.7156	2.6357e-12	3.9346e-11	down	Uncharacterized protein [Source:UniProtKB/TrEMBL;Acc:E1C8P3]
ENSGALG00000010566	NPNT	257.909	81.4416	1.663	1.3612e-11	1.8528e-10	up	nephronectin [Source:HGNC Symbol;Acc:27405]
ENSGALG00000010567	RAB3B	17.3197	40.1768	-1.2139	9.9664e-06	5.7367e-05	down	Uncharacterized protein [Source:UniProtKB/TrEMBL;Acc:E1C8J9]
ENSGALG00000010573	GSTCD	44.7568	93.224	-1.0586	3.0479e-10	3.4981e-09	down	Uncharacterized protein [Source:UniProtKB/TrEMBL;Acc:F1NKT3]
ENSGALG00000010575	INTS12	38.3691	79.0267	-1.0424	8.7179e-09	8.2029e-08	down	integrator complex subunit 12 [Source:HGNC Symbol;Acc:25067]
ENSGALG00000010576	GTF2A1	131.698	42.0078	1.6485	1.7342e-06	1.1465e-05	up	transcription initiation factor IIA subunit 1 [Source:RefSeq peptide;Acc:NP_001026378]
ENSGALG00000010588		5.61604	26.9084	-2.2604	1.371e-06	9.2414e-06	down	CCR4-NOT transcription complex, subunit 2 [Source:RefSeq peptide;Acc:NP_990529]
ENSGALG00000010589	FLRT2	46.2573	6.31577	2.8727	1.6385e-06	1.0904e-05	up	Uncharacterized protein [Source:UniProtKB/TrEMBL;Acc:E1C6W5]
ENSGALG00000010592	TET2	56.8892	15.3118	1.8935	0.00024242	0.0010295	up	Uncharacterized protein [Source:UniProtKB/TrEMBL;Acc:F1NJ90]
ENSGALG00000010597	CRIM1	217.868	28.0229	2.9588	2.2658e-26	9.4991e-25	up	cysteine-rich motor neuron 1 protein precursor [Source:RefSeq peptide;Acc:NP_989756]
ENSGALG00000010611	KIAA1430	49.987	162.591	-1.7016	1.3757e-25	5.5664e-24	down	KIAA1430 [Source:HGNC Symbol;Acc:29276]
ENSGALG00000010623	ORC1	33.5676	93.7547	-1.4818	1.051e-13	1.8274e-12	down	origin recognition complex subunit 1 [Source:RefSeq peptide;Acc:NP_001026457]
ENSGALG00000010643	ZYG11B	89.728	205.899	-1.1983	2.8203e-23	1.0306e-21	down	Uncharacterized protein [Source:UniProtKB/TrEMBL;Acc:F1NUU7]
ENSGALG00000010657		32.5816	93.9935	-1.5285	4.1742e-14	7.5087e-13	down
ENSGALG00000010659	ING2	13.5042	29.9336	-1.1484	0.00020597	0.00088969	down	Uncharacterized protein [Source:UniProtKB/TrEMBL;Acc:F1NSR3]
ENSGALG00000010669	TDP1	35.3253	75.2054	-1.0901	9.6796e-09	9.0851e-08	down	tyrosyl-DNA phosphodiesterase 1 [Source:HGNC Symbol;Acc:18884]
ENSGALG00000010706	ODZ3	97.016	32.2688	1.5881	8.7002e-05	0.00041266	up	teneurin-3 [Source:RefSeq peptide;Acc:NP_001185466]
ENSGALG00000010718	THSD7A	131.27	36.9658	1.8283	7.8988e-08	6.4093e-07	up	Uncharacterized protein [Source:UniProtKB/TrEMBL;Acc:F1NED4]
ENSGALG00000010719	NEIL3	10.7176	26.7226	-1.3181	0.00017664	0.00077519	down	nei endonuclease VIII-like 3 (E. coli) [Source:HGNC Symbol;Acc:24573]
ENSGALG00000010732	GALNTL6	10.6319	40.9464	-1.9453	2.4029e-08	2.1246e-07	down	UDP-N-acetyl-alpha-D-galactosamine:polypeptide N-acetylgalactosaminyltransferase-like 6 [Source:HGNC Symbol;Acc:33844]
ENSGALG00000010747	FBLN5	60.6189	16.2406	1.9002	0.00014319	0.00064242	up	Uncharacterized protein [Source:UniProtKB/TrEMBL;Acc:E1C1G8]
ENSGALG00000010748	EXO1	48.4866	113.02	-1.2209	1.0802e-13	1.8718e-12	down	exonuclease 1 [Source:HGNC Symbol;Acc:3511]
ENSGALG00000010768	PIGM	12.5611	27.3595	-1.1231	0.00044776	0.0017691	down	GPI mannosyltransferase 1 [Source:RefSeq peptide;Acc:NP_001026693]
ENSGALG00000010775	FMN2	31.6813	81.5212	-1.3635	2.7537e-11	3.6014e-10	down	formin 2 [Source:HGNC Symbol;Acc:14074]
ENSGALG00000010787	TTC4	57.7466	136.399	-1.24	1.9491e-16	4.3008e-15	down	tetratricopeptide repeat domain 4 [Source:HGNC Symbol;Acc:12394]
ENSGALG00000010801	TMEM61	26.3225	2.33524	3.4947	4.004e-05	0.00020409	up	Uncharacterized protein [Source:UniProtKB/TrEMBL;Acc:F1NM15]
ENSGALG00000010811	LGMN	212.938	94.4977	1.1721	0.00014477	0.00064892	up	Uncharacterized protein [Source:UniProtKB/TrEMBL;Acc:E1C958]
ENSGALG00000010820	CHGA	28.9376	170.26	-2.5567	2.5158e-37	1.6653e-35	down	chromogranin A (parathyroid secretory protein 1) [Source:HGNC Symbol;Acc:1929]
ENSGALG00000010829	CDCA7	101.517	232.834	-1.1976	4.2876e-26	1.7729e-24	down	cell division cycle associated 7 [Source:HGNC Symbol;Acc:14628]
ENSGALG00000010835	DTX4	61.7336	128.093	-1.0531	1.8127e-13	3.0466e-12	down	deltex homolog 4 (Drosophila) [Source:HGNC Symbol;Acc:29151]
ENSGALG00000010841	C1orf168	11.0606	45.8557	-2.0517	1.4776e-09	1.5454e-08	down	Uncharacterized protein [Source:UniProtKB/TrEMBL;Acc:E1C7R7]
ENSGALG00000010861	OMA1	22.3355	48.3767	-1.115	3.2994e-06	2.0861e-05	down	OMA1 zinc metallopeptidase [Source:HGNC Symbol;Acc:29661]
ENSGALG00000010866	AREG	31.5527	117.16	-1.8926	1.1332e-20	3.4621e-19	down	amphiregulin precursor [Source:RefSeq peptide;Acc:NP_001026708]
ENSGALG00000010892	ANTXR2	66.0635	19.6373	1.7503	0.00028393	0.0011851	up	anthrax toxin receptor 2 [Source:HGNC Symbol;Acc:21732]
ENSGALG00000010901		20.535	64.2988	-1.6467	9.5177e-11	1.1641e-09	down
ENSGALG00000010913		2.82946	15.1525	-2.421	0.00019343	0.00083937	down	Uncharacterized protein [Source:UniProtKB/TrEMBL;Acc:E1C4V9]
ENSGALG00000010924	CNFI-A4	63.577	14.383	2.1441	1.1021e-05	6.2911e-05	up	nuclear factor 1 A-type [Source:RefSeq peptide;Acc:NP_990604]
ENSGALG00000010953	KANK4	75.4093	21.6275	1.8019	6.1924e-05	0.00030314	up	Uncharacterized protein [Source:UniProtKB/TrEMBL;Acc:E1C250]
ENSGALG00000010973	TRA2A	243.076	90.2253	1.4298	5.5518e-08	4.609e-07	up	transformer-2 protein homolog alpha [Source:RefSeq peptide;Acc:NP_001006360]
ENSGALG00000010980	STK31	15.6906	53.8167	-1.7782	8.2524e-10	8.954e-09	down	Uncharacterized protein [Source:UniProtKB/TrEMBL;Acc:F1NP25]
ENSGALG00000010982	NID1	1428.23	140.035	3.3504	1.6522e-191	5.1951e-189	up	Uncharacterized protein [Source:UniProtKB/TrEMBL;Acc:F1NC71]
ENSGALG00000011007	OSBPL3	18.0056	41.6098	-1.2085	7.2534e-06	4.3031e-05	down	oxysterol binding protein-like 3 [Source:HGNC Symbol;Acc:16370]
ENSGALG00000011015	NTPCR	37.6832	75.5504	-1.0035	3.3202e-08	2.8569e-07	down	nucleoside-triphosphatase C1orf57 homolog [Source:RefSeq peptide;Acc:NP_001026694]
ENSGALG00000011019	ROR1	71.2937	17.8593	1.9971	1.4164e-05	7.9318e-05	up	tyrosine-protein kinase transmembrane receptor ROR1 [Source:RefSeq peptide;Acc:NP_989840]
ENSGALG00000011035	AK4	45.5285	96.8064	-1.0883	7.8762e-11	9.7276e-10	down	Uncharacterized protein [Source:UniProtKB/TrEMBL;Acc:F1NMJ2]
ENSGALG00000011036	HNRNPA2B1	523.063	217.947	1.263	2.2495e-11	2.9834e-10	up	heterogeneous nuclear ribonucleoproteins A2/B1 [Source:RefSeq peptide;Acc:NP_001026156]
ENSGALG00000011041	DNAJC6	27.3085	65.9971	-1.2731	6.8344e-09	6.5242e-08	down	putative tyrosine-protein phosphatase auxilin [Source:RefSeq peptide;Acc:NP_001170886]
ENSGALG00000011047	LEPROT	356.083	141.15	1.335	2.193e-09	2.2363e-08	up	Leptin receptor gene-related protein [Source:UniProtKB/Swiss-Prot;Acc:Q5ZJD9]
ENSGALG00000011052	SLC38A11	21.3495	63.1312	-1.5641	3.8354e-10	4.3523e-09	down	Uncharacterized protein [Source:UniProtKB/TrEMBL;Acc:F1NMG5]
ENSGALG00000011086	ACTA1	777.629	28.0495	4.793	7.8111e-145	1.9981e-142	up	Actin, alpha skeletal muscle [Source:UniProtKB/Swiss-Prot;Acc:P68139]
ENSGALG00000011089	IFIH1	32.7531	7.11188	2.2033	0.0012063	0.0042539	up	interferon-induced helicase C domain-containing protein 1 [Source:RefSeq peptide;Acc:NP_001180567]
ENSGALG00000011093	AK7	16.5909	51.5876	-1.6366	7.3625e-09	6.993e-08	down	adenylate kinase 7 [Source:HGNC Symbol;Acc:20091]
ENSGALG00000011094	PDE4B	24.1361	2.83944	3.0875	0.00027101	0.0011368	up	cAMP-specific 3',5'-cyclic phosphodiesterase 4B [Source:RefSeq peptide;Acc:NP_001026462]
ENSGALG00000011099	FAP	99.2882	10.1636	3.2882	1.4426e-14	2.7148e-13	up	fibroblast activation protein, alpha [Source:RefSeq peptide;Acc:NP_001180568]
ENSGALG00000011101	URB2	54.2741	131.835	-1.2804	2.1485e-16	4.7131e-15	down	URB2 ribosome biogenesis 2 homolog (S. cerevisiae) [Source:HGNC Symbol;Acc:28967]
ENSGALG00000011111	PGBD5	18.1342	45.1126	-1.3148	1.1336e-06	7.7308e-06	down	Uncharacterized protein [Source:UniProtKB/TrEMBL;Acc:F1NDK6]
ENSGALG00000011113	SGIP1	12.6039	56.1785	-2.1561	7.9654e-12	1.1193e-10	down	SH3-domain GRB2-like (endophilin) interacting protein 1 [Source:HGNC Symbol;Acc:25412]
ENSGALG00000011117	AGT	13.3327	70.8003	-2.4088	8.9111e-16	1.8576e-14	down	Angiotensin-3 [Source:UniProtKB/TrEMBL;Acc:F1NDH2]
ENSGALG00000011122	TBR1	3.30103	13.4011	-2.0214	0.0011645	0.0041246	down	T-box, brain, 1 [Source:HGNC Symbol;Acc:11590]
ENSGALG00000011132	RBMS1	71.508	19.2658	1.8921	3.9318e-05	0.00020082	up	RNA-binding motif, single-stranded-interacting protein 1 [Source:RefSeq peptide;Acc:NP_990355]
ENSGALG00000011141	ITGB6	10.2889	23.2994	-1.1792	0.00090968	0.0033203	down	Integrin beta [Source:UniProtKB/TrEMBL;Acc:E1C6K8]
ENSGALG00000011148	HHIPL1	139.029	32.428	2.1001	1.8616e-10	2.1864e-09	up	HHIP-like 1 [Source:HGNC Symbol;Acc:19710]
ENSGALG00000011149	PLA2R1	161.107	65.3337	1.3021	0.00010339	0.00047856	up	secretory phospholipase A2 receptor precursor [Source:RefSeq peptide;Acc:NP_996866]
ENSGALG00000011153	LY75	154.205	29.4028	2.3908	4.0145e-14	7.2474e-13	up	lymphocyte antigen 75 precursor [Source:RefSeq peptide;Acc:NP_001032925]
ENSGALG00000011164	CHN2	74.2518	8.75716	3.0839	1.7462e-10	2.0573e-09	up	Uncharacterized protein [Source:UniProtKB/TrEMBL;Acc:E1C627]
ENSGALG00000011166		27.6086	66.9525	-1.278	4.9809e-09	4.8499e-08	down
ENSGALG00000011175	TMEM150C	44.8854	103.653	-1.2074	1.4658e-12	2.2483e-11	down	Uncharacterized protein [Source:UniProtKB/TrEMBL;Acc:E1C5Z4]
ENSGALG00000011176	SCRN1	16.548	42.2201	-1.3513	1.8307e-06	1.2044e-05	down	secernin 1 [Source:HGNC Symbol;Acc:22192]
ENSGALG00000011181	FKBP14	134.785	23.5382	2.5176	1.5247e-13	2.5884e-12	up	Uncharacterized protein [Source:UniProtKB/TrEMBL;Acc:E1C487]
ENSGALG00000011189	TCTE3	10.3318	37.072	-1.8432	2.2052e-07	1.6809e-06	down	Uncharacterized protein [Source:UniProtKB/TrEMBL;Acc:E1C3C5]
ENSGALG00000011195	WDR27	7.50234	23.2197	-1.6299	0.000108	0.00049741	down	WD repeat domain 27 [Source:HGNC Symbol;Acc:21248]
ENSGALG00000011200	THBS2	1787.32	88.6596	4.3334	0	0	up	Thrombospondin-2 [Source:UniProtKB/Swiss-Prot;Acc:P35440]
ENSGALG00000011205	SMOC2	313.727	42.5386	2.8827	6.115e-36	3.7517e-34	up	SPARC related modular calcium binding 2 [Source:HGNC Symbol;Acc:20323]
ENSGALG00000011212	IL23R	14.7046	0	3.9046	0.001137	0.0040395	up	Uncharacterized protein [Source:UniProtKB/TrEMBL;Acc:E1C3K0]
ENSGALG00000011214	SERPINH1	3888.91	448.977	3.1147	0	0	up	Serpin H1 [Source:UniProtKB/Swiss-Prot;Acc:P13731]
ENSGALG00000011225	SLC25A47	5.5303	16.6386	-1.5891	0.0012023	0.0042417	down	solute carrier family 25, member 47 [Source:HGNC Symbol;Acc:20115]
ENSGALG00000011227	CDS1	4.84437	17.1163	-1.821	0.00046364	0.001827	down	Phosphatidate cytidylyltransferase [Source:UniProtKB/TrEMBL;Acc:F1NYE6]
ENSGALG00000011232	STK11IP	35.8826	73.9847	-1.0439	2.5276e-08	2.2295e-07	down	serine/threonine-protein kinase 11-interacting protein [Source:RefSeq peptide;Acc:NP_001012936]
ENSGALG00000011234	INHA	15.9907	0	4.377	0.00036509	0.0014721	up	Inhibin alpha chain [Source:UniProtKB/Swiss-Prot;Acc:P43031]
ENSGALG00000011235	GALNT15	48.5723	7.98759	2.6043	5.1824e-06	3.1589e-05	up	Uncharacterized protein [Source:UniProtKB/TrEMBL;Acc:E1BRZ0]
ENSGALG00000011238	WLS	485.037	214.55	1.1768	7.8098e-09	7.3899e-08	up	protein wntless homolog precursor [Source:RefSeq peptide;Acc:NP_001026465]
ENSGALG00000011241	RFTN1	155.148	35.1348	2.1427	6.7402e-12	9.5697e-11	up	raftlin [Source:RefSeq peptide;Acc:NP_989789]
ENSGALG00000011243	DAZL	36.5257	125.997	-1.7864	4.7223e-21	1.4942e-19	down	deleted in azoospermia-like [Source:RefSeq peptide;Acc:NP_989549]
ENSGALG00000011252		6.60206	26.9614	-2.0299	3.9344e-06	2.4456e-05	down
ENSGALG00000011256	WDFY3	312.055	134.621	1.2129	1.1948e-06	8.1301e-06	up	WD repeat and FYVE domain containing 3 [Source:HGNC Symbol;Acc:20751]
ENSGALG00000011264	SULF1	34.5536	4.69702	2.879	3.3299e-05	0.00017217	up	N-acetylglucosamine-6-sulfatase [Source:UniProtKB/TrEMBL;Acc:F1JYB3]
ENSGALG00000011271	LUM	116.994	34.7633	1.7508	1.3532e-06	9.1295e-06	up	Lumican [Source:UniProtKB/Swiss-Prot;Acc:P51890]
ENSGALG00000011274	DCN	794.863	119.15	2.7379	6.0109e-82	9.257e-80	up	decorin precursor [Source:RefSeq peptide;Acc:NP_001025918]
ENSGALG00000011275	DEPDC1	37.7689	85.5813	-1.1801	2.0204e-10	2.3675e-09	down	DEP domain-containing protein 1A [Source:RefSeq peptide;Acc:NP_001012946]
ENSGALG00000011276	BTG1	635.256	209.323	1.6016	3.4016e-24	1.303e-22	up	Protein BTG1 [Source:UniProtKB/Swiss-Prot;Acc:P34743]
ENSGALG00000011281	SGOL1	53.2023	138.416	-1.3795	2.632e-18	6.8725e-17	down	shugoshin-like 1 [Source:RefSeq peptide;Acc:NP_001186577]
ENSGALG00000011289	NKIRAS1	13.7614	27.8902	-1.0191	0.00072192	0.0027036	down	Uncharacterized protein [Source:UniProtKB/TrEMBL;Acc:E1BRD6]
ENSGALG00000011290	RPL15	766.311	286.97	1.417	1.5406e-21	5.011e-20	up	Ribosomal protein L15 [Source:UniProtKB/TrEMBL;Acc:F1NQG5]
ENSGALG00000011300	TOP2B	212.938	54.1882	1.9744	1.2047e-13	2.0708e-12	up	DNA topoisomerase 2-beta [Source:RefSeq peptide;Acc:NP_990413]
ENSGALG00000011306	DES	622.566	81.2558	2.9377	1.9313e-71	2.6025e-69	up	desmin [Source:HGNC Symbol;Acc:2770]
ENSGALG00000011320	TMCC3	14.5331	46.9437	-1.6916	2.1122e-08	1.8808e-07	down	transmembrane and coiled-coil domain family 3 [Source:HGNC Symbol;Acc:29199]
ENSGALG00000011339	IGFBP7	1675.55	273.807	2.6134	8.4231e-159	2.3114e-156	up	Uncharacterized protein [Source:UniProtKB/TrEMBL;Acc:F1NVP4]
ENSGALG00000011345		28.2517	110.659	-1.9697	2.8356e-20	8.4412e-19	down
ENSGALG00000011349		10.8462	43.2551	-1.9957	6.5806e-09	6.3019e-08	down	homeodomain protein [Source:RefSeq peptide;Acc:NP_990260]
ENSGALG00000011353	TNNI3K	6.13049	19.5577	-1.6737	0.00032051	0.0013145	down	serine/threonine-protein kinase TNNI3K [Source:RefSeq peptide;Acc:NP_001191745]
ENSGALG00000011355	WNT10A	4.11557	15.8425	-1.9446	0.00051971	0.0020195	down	protein Wnt-10a precursor [Source:RefSeq peptide;Acc:NP_001006590]
ENSGALG00000011358	WNT6	46.8575	128.545	-1.4559	6.0531e-18	1.51e-16	down	WNT6 protein [Source:RefSeq peptide;Acc:NP_001007595]
ENSGALG00000011369	LHX8	21.6925	81.7866	-1.9147	4.8723e-15	9.5499e-14	down	LIM/homeobox protein Lhx8 [Source:RefSeq peptide;Acc:NP_001035556]
ENSGALG00000011375	RNF25	41.7988	89.3761	-1.0964	3.5896e-10	4.0825e-09	down	E3 ubiquitin-protein ligase RNF25 [Source:RefSeq peptide;Acc:NP_001026430]
ENSGALG00000011387	POLR2B	209.294	82.45	1.3439	3.6535e-06	2.287e-05	up	DNA-directed RNA polymerase II subunit RPB2 [Source:RefSeq peptide;Acc:NP_001006448]
ENSGALG00000011413		11.7037	41.6098	-1.83	4.4767e-08	3.7809e-07	down
ENSGALG00000011419	DUSP4	9.94596	27.8902	-1.4876	4.859e-05	0.00024437	down	dual specificity protein phosphatase 4 [Source:RefSeq peptide;Acc:NP_990169]
ENSGALG00000011432	CDC42BPB	372.459	106.705	1.8035	5.0604e-19	1.4065e-17	up	Uncharacterized protein [Source:UniProtKB/TrEMBL;Acc:E1BU01]
ENSGALG00000011435	ELK3	78.4959	18.735	2.0669	2.4273e-06	1.5676e-05	up	ETS domain-containing protein Elk-3 [Source:RefSeq peptide;Acc:NP_001025920]
ENSGALG00000011446	TNFAIP2	97.1446	15.5771	2.6407	7.1876e-11	8.9283e-10	up	tumor necrosis factor, alpha-induced protein 2 [Source:HGNC Symbol;Acc:11895]
ENSGALG00000011469	IGFBP2	249.164	62.3085	1.9996	4.4178e-16	9.4174e-15	up	insulin-like growth factor-binding protein 2 precursor [Source:RefSeq peptide;Acc:NP_990690]
ENSGALG00000011472	RPL37A	859.811	287.739	1.5793	3.8556e-31	1.9659e-29	up	60S ribosomal protein L37a [Source:UniProtKB/Swiss-Prot;Acc:P32046]
ENSGALG00000011476	SEPT11	379.447	117.956	1.6856	7.8992e-17	1.8009e-15	up	septin 11 [Source:HGNC Symbol;Acc:25589]
ENSGALG00000011481	GPD1L	87.1987	26.9349	1.6948	5.8332e-05	0.00028723	up	Uncharacterized protein [Source:UniProtKB/TrEMBL;Acc:F1P0W8]
ENSGALG00000011493	TMEM169	49.8584	101.663	-1.0279	9.0419e-11	1.1068e-09	down	Uncharacterized protein [Source:UniProtKB/TrEMBL;Acc:F1NZI0]
ENSGALG00000011509	C3D	60.7475	11.3047	2.4259	1.5458e-06	1.0332e-05	up	complement C3 precursor [Source:RefSeq peptide;Acc:NP_990736]
ENSGALG00000011510	ABHD5	37.5117	8.5714	2.1297	0.00079353	0.0029411	up	1-acylglycerol-3-phosphate O-acyltransferase ABHD5 precursor [Source:RefSeq peptide;Acc:NP_001006365]
ENSGALG00000011511	CKB	230.729	597.238	-1.3721	4.4154e-73	6.0581e-71	down	creatine kinase B-type [Source:RefSeq peptide;Acc:NP_990641]
ENSGALG00000011543	SDAD1	60.0616	134.144	-1.1593	2.9342e-15	5.8811e-14	down	Uncharacterized protein [Source:UniProtKB/TrEMBL;Acc:E1BYQ9]
ENSGALG00000011555	QKI	108.291	30.2255	1.8411	8.9276e-07	6.1864e-06	up	protein quaking [Source:RefSeq peptide;Acc:NP_989641]
ENSGALG00000011558	LRP6	67.9498	18.5227	1.8752	7.1912e-05	0.00034708	up	low density lipoprotein receptor-related protein 6 [Source:HGNC Symbol;Acc:6698]
ENSGALG00000011562	PARK2	7.75957	22.689	-1.5479	0.00018806	0.00081939	down	parkinson protein 2, E3 ubiquitin protein ligase (parkin) [Source:HGNC Symbol;Acc:8607]
ENSGALG00000011565	TDRD9	9.21716	26.7226	-1.5357	5.402e-05	0.0002689	down	tudor domain containing 9 [Source:HGNC Symbol;Acc:20122]
ENSGALG00000011571	AGPAT4	36.3542	76.8773	-1.0804	7.7153e-09	7.3097e-08	down	Uncharacterized protein [Source:UniProtKB/TrEMBL;Acc:E1BY49]
ENSGALG00000011577	CNTNAP5	7.03077	18.9738	-1.4323	0.001002	0.0036196	down	Contactin-associated protein-like 5 [Source:UniProtKB/Swiss-Prot;Acc:Q0V8S9]
ENSGALG00000011593	TMEM177	13.0326	26.3511	-1.0157	0.0010336	0.0037187	down	Uncharacterized protein [Source:UniProtKB/TrEMBL;Acc:E1BWW7]
ENSGALG00000011608	INF2	190.302	40.336	2.2382	2.4151e-15	4.8601e-14	up	Uncharacterized protein [Source:UniProtKB/TrEMBL;Acc:E1BWB9]
ENSGALG00000011624	PNLDC1	7.63095	22.689	-1.5721	0.00016843	0.00074265	down	Uncharacterized protein [Source:UniProtKB/TrEMBL;Acc:E1BVT8]
ENSGALG00000011630	GLI2	126.254	27.8372	2.1812	3.0435e-10	3.4958e-09	up	GLI family zinc finger 2 [Source:HGNC Symbol;Acc:4318]
ENSGALG00000011635	TFCP2L1	14.1473	44.7942	-1.6628	5.6752e-08	4.7062e-07	down	transcription factor CP2-like 1 [Source:HGNC Symbol;Acc:17925]
ENSGALG00000011657	EAF2	7.7167	21.6806	-1.4903	0.00033728	0.0013739	down	ELL-associated factor 2 [Source:RefSeq peptide;Acc:NP_001006525]
ENSGALG00000011663	FNDC1	385.878	43.945	3.1344	5.7337e-49	5.213e-47	up	fibronectin type III domain containing 1 [Source:HGNC Symbol;Acc:21184]
ENSGALG00000011664	RASSF6	25.508	61.0082	-1.2581	3.0325e-08	2.6303e-07	down	Uncharacterized protein [Source:UniProtKB/TrEMBL;Acc:E1BV82]
ENSGALG00000011681	DEPDC7	67.221	194.382	-1.5319	1.4808e-27	6.6515e-26	down	DEP domain-containing protein 7 [Source:RefSeq peptide;Acc:NP_001186335]
ENSGALG00000011692	CDCA4	59.933	18.6819	1.6817	0.00095875	0.0034779	up	cell division cycle-associated protein 4 [Source:RefSeq peptide;Acc:NP_001026383]
ENSGALG00000011699	ADCY5	79.482	18.0716	2.1369	9.6087e-07	6.6166e-06	up	adenylate cyclase type 5 [Source:RefSeq peptide;Acc:NP_989962]
ENSGALG00000011706	ACKR4	222.112	10.7474	4.3692	3.2528e-40	2.3602e-38	up	Uncharacterized protein [Source:UniProtKB/TrEMBL;Acc:E1BSU6]
ENSGALG00000011708	MYLK	1877.3	114.958	4.0295	7.4117e-305	3.6084e-302	up	myosin light chain kinase, smooth muscle [Source:RefSeq peptide;Acc:NP_990790]
ENSGALG00000011715	HSP70	1459.48	465.828	1.6476	4.9749e-57	5.5618e-55	up	heat shock 70 kDa protein [Source:RefSeq peptide;Acc:NP_001006686]
ENSGALG00000011720	CCDC14	35.1967	100.84	-1.5186	6.1246e-15	1.182e-13	down	coiled-coil domain containing 14 [Source:HGNC Symbol;Acc:25766]
ENSGALG00000011724	WDR91	85.2266	190.641	-1.1615	4.5459e-21	1.4414e-19	down	WD repeat-containing protein 91 [Source:RefSeq peptide;Acc:NP_001025923]
ENSGALG00000011740	MGP	490.996	54.7721	3.1642	1.4426e-62	1.7418e-60	up	Matrix Gla protein [Source:UniProtKB/Swiss-Prot;Acc:O42413]
ENSGALG00000011747		56.1604	16.6121	1.7573	0.00077479	0.0028837	up
ENSGALG00000011778	ITGB5	267.769	32.4811	3.0433	3.0717e-33	1.6616e-31	up	integrin beta-5 precursor [Source:RefSeq peptide;Acc:NP_989814]
ENSGALG00000011784	APOLD1	23.2358	3.66209	2.6656	0.001324	0.0046192	up	Uncharacterized protein [Source:UniProtKB/TrEMBL;Acc:F1NME0]
ENSGALG00000011809	GRIN2B	13.9758	50.3669	-1.8495	1.4607e-09	1.5288e-08	down	glutamate receptor, ionotropic, N-methyl D-aspartate 2B [Source:HGNC Symbol;Acc:4586]
ENSGALG00000011811	SYNE2	276.515	115.966	1.2537	1.5171e-06	1.0162e-05	up	spectrin repeat containing, nuclear envelope 2 [Source:HGNC Symbol;Acc:17084]
ENSGALG00000011813	HEG1	51.9591	7.19149	2.853	4.3027e-07	3.1401e-06	up	heart development protein with EGF-like domains 1 [Source:HGNC Symbol;Acc:29227]
ENSGALG00000011826	PLBD1	178.899	32.6138	2.4556	7.9287e-17	1.8049e-15	up	phospholipase B domain containing 1 [Source:HGNC Symbol;Acc:26215]
ENSGALG00000011837	BBS12	13.6757	29.2436	-1.0965	0.0003344	0.001364	down	Uncharacterized protein [Source:UniProtKB/TrEMBL;Acc:E1BZE3]
ENSGALG00000011862	ADAD1	30.6524	88.9515	-1.537	1.7118e-13	2.8963e-12	down	Uncharacterized protein [Source:UniProtKB/TrEMBL;Acc:F1NK43]
ENSGALG00000011865	SMTN	129.212	29.3763	2.137	4.1755e-10	4.724e-09	up	smoothelin [Source:HGNC Symbol;Acc:11126]
ENSGALG00000011868	SNAPC1	20.2349	41.2383	-1.0271	3.6762e-05	0.00018872	down	small nuclear RNA activating complex, polypeptide 1, 43kDa [Source:HGNC Symbol;Acc:11134]
ENSGALG00000011870	HIF1A	243.676	115.595	1.0759	0.00043584	0.0017265	up	hypoxia-inducible factor 1-alpha [Source:RefSeq peptide;Acc:NP_989628]
ENSGALG00000011882	CDCP1	23.3216	52.8083	-1.1791	5.924e-07	4.2094e-06	down	Uncharacterized protein [Source:UniProtKB/TrEMBL;Acc:F1NGT5]
ENSGALG00000011883	CLEC3B	347.423	97.3106	1.836	1.6942e-18	4.4859e-17	up	tetranectin precursor [Source:RefSeq peptide;Acc:NP_989997]
ENSGALG00000011885	ANXA5	478.778	140.061	1.7733	3.5342e-23	1.27e-21	up	annexin A5 [Source:RefSeq peptide;Acc:NP_001026709]
ENSGALG00000011890	GPR103	12.9898	46.7579	-1.8478	5.6965e-09	5.4971e-08	down	pyroglutamylated RFamide peptide receptor [Source:RefSeq peptide;Acc:NP_001120642]
ENSGALG00000011893	SLC38A6	109.534	31.2869	1.8077	1.2684e-06	8.6036e-06	up	Uncharacterized protein [Source:UniProtKB/TrEMBL;Acc:E1BXH7]
ENSGALG00000011896	SIDT2	156.606	61.7778	1.342	6.4181e-05	0.00031348	up	SID1 transmembrane family, member 2 [Source:HGNC Symbol;Acc:24272]
ENSGALG00000011902	TAGLN	3773.12	94.5508	5.3185	0	0	up	Transgelin [Source:UniProtKB/Swiss-Prot;Acc:P19966]
ENSGALG00000011905	CTNNB1	449.969	193.029	1.221	3.7994e-09	3.7552e-08	up	catenin beta-1 [Source:RefSeq peptide;Acc:NP_990412]
ENSGALG00000011906		21.178	68.1466	-1.6861	1.5846e-11	2.1329e-10	down
ENSGALG00000011914	CENPM	19.3346	53.8433	-1.4776	1.8433e-08	1.6599e-07	down	Centromere protein M [Source:UniProtKB/Swiss-Prot;Acc:Q1T7B9]
ENSGALG00000011930		8.74559	23.432	-1.4219	0.00026921	0.0011302	down
ENSGALG00000011940	CCK	7.45947	29.9601	-2.0059	1.3043e-06	8.8277e-06	down	cholecystokinin precursor [Source:RefSeq peptide;Acc:NP_001001741]
ENSGALG00000011951	RPSA	934.192	344.342	1.4399	5.768e-27	2.4943e-25	up	40S ribosomal protein SA [Source:UniProtKB/Swiss-Prot;Acc:P50890]
ENSGALG00000011965	ZC3H7B	109.491	37.2577	1.5552	4.8466e-05	0.00024382	up	zinc finger CCCH-type containing 7B [Source:HGNC Symbol;Acc:30869]
ENSGALG00000011972	CRTAP	138.129	54.5598	1.3401	0.00017949	0.00078632	up	cartilage-associated protein precursor [Source:RefSeq peptide;Acc:NP_990431]
ENSGALG00000011980	UBP1	131.57	51.7469	1.3463	0.00023319	0.00099557	up	upstream binding protein 1 (LBP-1a) [Source:HGNC Symbol;Acc:12507]
ENSGALG00000011990	USP53	56.4605	17.3816	1.6997	0.0011745	0.0041552	up	ubiquitin specific peptidase 53 [Source:HGNC Symbol;Acc:29255]
ENSGALG00000011994	SYNPO2	135.257	39.9645	1.7589	1.7668e-07	1.3632e-06	up	synaptopodin 2 [Source:HGNC Symbol;Acc:17732]
ENSGALG00000011998	SEC24D	145.074	34.6306	2.0667	1.4724e-10	1.7622e-09	up	SEC24 family, member D (S. cerevisiae) [Source:HGNC Symbol;Acc:10706]
ENSGALG00000012012	CMIP	48.1436	10.2167	2.2364	6.9045e-05	0.00033496	up	Uncharacterized protein [Source:UniProtKB/TrEMBL;Acc:E1BSN1]
ENSGALG00000012018	CGT	17.0196	36.5412	-1.1023	5.8177e-05	0.00028675	down	2-hydroxyacylsphingosine 1-beta-galactosyltransferase precursor [Source:RefSeq peptide;Acc:NP_989535]
ENSGALG00000012019	ARSJ	52.5593	6.39538	3.0388	1.059e-07	8.4569e-07	up	arylsulfatase family, member J [Source:HGNC Symbol;Acc:26286]
ENSGALG00000012023	DACT1	220.998	86.0855	1.3602	1.3061e-06	8.8354e-06	up	dapper homolog 1 [Source:RefSeq peptide;Acc:NP_001038157]
ENSGALG00000012024	MKL1	120.981	36.4086	1.7324	1.203e-06	8.1787e-06	up	megakaryoblastic leukemia (translocation) 1 [Source:HGNC Symbol;Acc:14334]
ENSGALG00000012027	SPON1	683.914	81.6008	3.0672	5.3198e-83	8.4514e-81	up	spondin-1 precursor [Source:RefSeq peptide;Acc:NP_990182]
ENSGALG00000012036	CAMK2D	125.654	15.9752	2.9755	5.4344e-16	1.1519e-14	up	calcium/calmodulin-dependent protein kinase type II delta chain [Source:RefSeq peptide;Acc:NP_001034389]
ENSGALG00000012054	DCLK3	18.7773	41.9813	-1.1608	9.9363e-06	5.7216e-05	down	doublecortin-like kinase 3 [Source:HGNC Symbol;Acc:19005]
ENSGALG00000012057	TRANK1	240.675	115.515	1.059	0.00067846	0.0025599	up	Uncharacterized protein [Source:UniProtKB/TrEMBL;Acc:F1NFZ0]
ENSGALG00000012067	LMLN	16.4623	33.516	-1.0257	0.00020082	0.00086821	down	leishmanolysin-like (metallopeptidase M8 family) [Source:HGNC Symbol;Acc:15991]
ENSGALG00000012069	EPDR1	165.223	15.8425	3.3825	5.7569e-24	2.1831e-22	up	Uncharacterized protein [Source:UniProtKB/TrEMBL;Acc:F1NFU4]
ENSGALG00000012072		155.706	56.205	1.4701	6.4796e-06	3.8715e-05	up
ENSGALG00000012073	SFRP4	557.831	14.7014	5.2458	3.7991e-109	8.1911e-107	up	secreted frizzled-related protein 4 [Source:HGNC Symbol;Acc:10778]
ENSGALG00000012089	C14orf37	124.196	410.021	-1.7231	1.2454e-62	1.5158e-60	down	chromosome 14 open reading frame 37 [Source:HGNC Symbol;Acc:19846]
ENSGALG00000012100		37.9833	116.762	-1.6201	4.8041e-18	1.2206e-16	down
ENSGALG00000012106	SCTR	7.4166	28.7129	-1.9529	2.856e-06	1.8234e-05	down	secretin receptor precursor [Source:RefSeq peptide;Acc:NP_001165013]
ENSGALG00000012111	TMEM37	4.97298	27.5718	-2.471	3.9928e-07	2.936e-06	down	Uncharacterized protein [Source:UniProtKB/TrEMBL;Acc:F1NF82]
ENSGALG00000012119	MARCO	123.038	40.6279	1.5986	8.3936e-06	4.9196e-05	up	macrophage receptor MARCO [Source:RefSeq peptide;Acc:NP_990067]
ENSGALG00000012121	RCN1	218.854	57.4788	1.9289	2.1374e-13	3.5644e-12	up	reticulocalbin 1, EF-hand calcium binding domain [Source:HGNC Symbol;Acc:9934]
ENSGALG00000012138	42985	356.511	106.784	1.7392	5.6504e-17	1.3039e-15	up	septin-7 [Source:RefSeq peptide;Acc:NP_001012577]
ENSGALG00000012145	TBPL2	10.9749	37.815	-1.7848	2.5272e-07	1.9119e-06	down	TATA box-binding protein-like protein 2 [Source:RefSeq peptide;Acc:NP_001092323]
ENSGALG00000012150	TAB1	46.9004	102.193	-1.1236	1.1541e-11	1.582e-10	down	TGF-beta-activated kinase 1 and MAP3K7-binding protein 1 [Source:RefSeq peptide;Acc:NP_001006240]
ENSGALG00000012158		183.829	75.577	1.2823	5.0049e-05	0.00025095	up
ENSGALG00000012163	BDNF	17.7055	39.8583	-1.1707	1.5374e-05	8.5117e-05	down	Brain-derived neurotrophic factor [Source:UniProtKB/Swiss-Prot;Acc:P25429]
ENSGALG00000012169	KRT8	102.16	28.8986	1.8218	2.3767e-06	1.5375e-05	up	Uncharacterized protein [Source:UniProtKB/TrEMBL;Acc:H9KZP2]
ENSGALG00000012172	RPL3	1330.96	598.114	1.154	1.9319e-20	5.8198e-19	up	60S ribosomal protein L3 [Source:RefSeq peptide;Acc:NP_001006241]
ENSGALG00000012178	PDGFB	25.5937	4.16629	2.619	0.00089071	0.0032652	up	platelet-derived growth factor subunit B precursor [Source:RefSeq peptide;Acc:NP_989601]
ENSGALG00000012183	NPTXR	83.126	16.0548	2.3723	3.5195e-08	3.0147e-07	up	Uncharacterized protein [Source:UniProtKB/TrEMBL;Acc:E1BUW1]
ENSGALG00000012184	BMPER	29.1091	2.25563	3.6899	8.5812e-06	5.0257e-05	up	BMP-binding endothelial regulator protein precursor [Source:RefSeq peptide;Acc:NP_001007081]
ENSGALG00000012185	PLA2G12A	50.4157	5.65235	3.157	9.2389e-08	7.4327e-07	up	phospholipase A2, group XIIA [Source:HGNC Symbol;Acc:18554]
ENSGALG00000012186	CASP6	60.919	9.20829	2.7259	1.2248e-07	9.6986e-07	up	caspase-6 [Source:RefSeq peptide;Acc:NP_990057]
ENSGALG00000012191	LGR4	68.1213	20.3803	1.7409	0.00024884	0.0010535	up	leucine-rich repeat containing G protein-coupled receptor 4 [Source:HGNC Symbol;Acc:13299]
ENSGALG00000012193	FKBP9	397.367	76.3731	2.3793	1.2445e-33	6.8549e-32	up	peptidyl-prolyl cis-trans isomerase FKBP9 precursor [Source:RefSeq peptide;Acc:NP_990178]
ENSGALG00000012195		116.694	339.327	-1.5399	4.6117e-47	4.0942e-45	down
ENSGALG00000012203	SAMD4A	122.138	30.7297	1.9908	1.4771e-08	1.347e-07	up	Uncharacterized protein [Source:UniProtKB/TrEMBL;Acc:E1BUU3]
ENSGALG00000012211	PDLIM5	417.859	31.3135	3.7382	1.2295e-64	1.5336e-62	up	PDZ and LIM domain protein 5 [Source:RefSeq peptide;Acc:NP_001026320]
ENSGALG00000012220	CDKN3	17.7913	41.371	-1.2174	7.1434e-06	4.2446e-05	down	cyclin-dependent kinase inhibitor 3 (CDK2-associated dual specificity phosphatase) [Source:RefSeq peptide;Acc:NP_001239091]
ENSGALG00000012223	ZRANB3	23.5359	47.2356	-1.005	1.2386e-05	6.996e-05	down	zinc finger, RAN-binding domain containing 3 [Source:HGNC Symbol;Acc:25249]
ENSGALG00000012229	RPS29	397.881	178.062	1.16	3.2612e-07	2.4294e-06	up	Uncharacterized protein [Source:UniProtKB/TrEMBL;Acc:E1C3G8]
ENSGALG00000012230	LRR1	17.7484	35.6921	-1.0079	0.00014206	0.00063813	down	leucine rich repeat protein 1 [Source:HGNC Symbol;Acc:19742]
ENSGALG00000012238	ITGA9	71.9368	21.601	1.7356	0.00017566	0.00077158	up	integrin alpha-9 precursor [Source:RefSeq peptide;Acc:NP_001012876]
ENSGALG00000012247	DDX17	595.257	179.495	1.7296	5.8812e-27	2.536e-25	up	Uncharacterized protein [Source:UniProtKB/TrEMBL;Acc:E1C2R8]
ENSGALG00000012251	KDELR3	103.361	15.1525	2.7701	3.056e-12	4.5174e-11	up	KDEL receptor 3 [Source:RefSeq peptide;Acc:NP_001013014]
ENSGALG00000012271	MTTP	2.44362	17.4082	-2.8327	2.2373e-05	0.00011978	down	microsomal triglyceride transfer protein large subunit precursor [Source:RefSeq peptide;Acc:NP_001103254]
ENSGALG00000012292	BANK1	6.08762	19.823	-1.7032	0.00025982	0.001096	down	Uncharacterized protein [Source:UniProtKB/TrEMBL;Acc:E1C5K6]
ENSGALG00000012297	GRM1	10.7176	36.8066	-1.78	3.7713e-07	2.7806e-06	down	Glutamate receptor metabotropic 1 isoform f transcript variant 1 [Source:UniProtKB/TrEMBL;Acc:I3XHQ8]
ENSGALG00000012300	RAB32	101.56	279.46	-1.4603	3.2856e-37	2.1654e-35	down	Uncharacterized protein [Source:UniProtKB/TrEMBL;Acc:F1NBL3]
ENSGALG00000012317	ADGB	10.6319	36.4882	-1.779	4.2617e-07	3.1163e-06	down	androglobin [Source:HGNC Symbol;Acc:21212]
ENSGALG00000012342	SASH1	122.996	30.7562	1.9997	1.1322e-08	1.049e-07	up	Uncharacterized protein [Source:UniProtKB/TrEMBL;Acc:F1NAM5]
ENSGALG00000012345	UST	56.289	8.22642	2.7745	2.5557e-07	1.9325e-06	up	uronyl-2-sulfotransferase [Source:HGNC Symbol;Acc:17223]
ENSGALG00000012351	STK17A	29.0234	58.7791	-1.0181	9.2903e-07	6.4142e-06	down	serine/threonine-protein kinase 17A [Source:RefSeq peptide;Acc:NP_001026166]
ENSGALG00000012363	EGFR	356.383	122.335	1.5426	3.9721e-13	6.5092e-12	up	Epidermal growth factor receptor [Source:UniProtKB/Swiss-Prot;Acc:P13387]
ENSGALG00000012374	FRMD6	37.4688	6.07694	2.6243	5.6461e-05	0.00027957	up	Uncharacterized protein [Source:UniProtKB/TrEMBL;Acc:E1C3P9]
ENSGALG00000012378	KATNA1	53.2452	107.501	-1.0136	3.5702e-11	4.6132e-10	down	Katanin p60 ATPase-containing subunit A1 [Source:UniProtKB/Swiss-Prot;Acc:Q1HGK7]
ENSGALG00000012394	NID2	630.583	106.864	2.5609	4.9885e-59	5.7914e-57	up	nidogen 2 (osteonidogen) [Source:HGNC Symbol;Acc:13389]
ENSGALG00000012401	GPR137C	30.4809	83.2461	-1.4495	4.1726e-12	6.0904e-11	down	Uncharacterized protein [Source:UniProtKB/TrEMBL;Acc:F1NU49]
ENSGALG00000012407	LRP1B	10.5462	24.7058	-1.2281	0.0004939	0.0019311	down	low density lipoprotein receptor-related protein 1 [Source:HGNC Symbol;Acc:6692]
ENSGALG00000012425	FERMT2	312.14	55.7008	2.4864	9.7155e-29	4.6402e-27	up	fermitin family member 2 [Source:HGNC Symbol;Acc:15767]
ENSGALG00000012435		25.8509	101.052	-1.9668	1.2551e-18	3.3527e-17	down	Uncharacterized protein [Source:UniProtKB/TrEMBL;Acc:E1C8Z3]
ENSGALG00000012436	CARD10	3.90122	20.1415	-2.3682	2.0506e-05	0.00011053	down	caspase recruitment domain family, member 10 [Source:HGNC Symbol;Acc:16422]
ENSGALG00000012440	ZEB2	261.982	46.9702	2.4796	2.7942e-24	1.0731e-22	up	Uncharacterized protein [Source:UniProtKB/TrEMBL;Acc:F1NE82]
ENSGALG00000012447	TNS3	157.335	48.1113	1.7094	4.959e-08	4.158e-07	up	tensin 3 [Source:HGNC Symbol;Acc:21616]
ENSGALG00000012449	MBD5	76.5239	22.7686	1.7489	9.5075e-05	0.00044604	up	methyl-CpG binding domain protein 5 [Source:HGNC Symbol;Acc:20444]
ENSGALG00000012450		25.2079	64.6968	-1.3598	3.1334e-09	3.138e-08	down	Uncharacterized protein [Source:UniProtKB/TrEMBL;Acc:E1C8I4]
ENSGALG00000012531		74.0374	17.4878	2.0819	4.0086e-06	2.4876e-05	up
ENSGALG00000012533	MYH9	2560.61	473.63	2.4347	3.3339e-215	1.2579e-212	up	myosin-9 [Source:RefSeq peptide;Acc:NP_990808]
ENSGALG00000012551	ACVR1	159.864	59.1241	1.435	9.5512e-06	5.5273e-05	up	Activin receptor type-1 [Source:UniProtKB/Swiss-Prot;Acc:Q90ZK6]
ENSGALG00000012561	PKP4	97.1018	37.5762	1.3697	0.0012015	0.00424	up	plakophilin-4 [Source:RefSeq peptide;Acc:NP_001006529]
ENSGALG00000012570	TANC1	244.962	91.6317	1.4186	6.7864e-08	5.5696e-07	up	tetratricopeptide repeat, ankyrin repeat and coiled-coil containing 1 [Source:HGNC Symbol;Acc:29364]
ENSGALG00000012592	RMI1	18.0485	38.1069	-1.0782	4.878e-05	0.000245	down	recQ-mediated genome instability protein 1 [Source:RefSeq peptide;Acc:NP_001026783]
ENSGALG00000012595	AGTPBP1	25.2079	53.1533	-1.0763	1.6463e-06	1.0951e-05	down	Cytosolic carboxypeptidase 1 [Source:UniProtKB/Swiss-Prot;Acc:E1C3P4]
ENSGALG00000012616	COL15A1	138.986	16.1344	3.1067	1.7091e-18	4.5174e-17	up	Uncharacterized protein [Source:UniProtKB/TrEMBL;Acc:F1NYI0]
ENSGALG00000012623	CFC1	35.5397	5.78503	2.619	9.0089e-05	0.00042543	up	Cryptic protein [Source:UniProtKB/Swiss-Prot;Acc:Q9I8Q3]
ENSGALG00000012641		10.7176	27.4922	-1.359	0.00011299	0.00051721	down	Uncharacterized protein [Source:UniProtKB/TrEMBL;Acc:E1BRZ5]
ENSGALG00000012659	CKAP4	542.184	92.4013	2.5528	9.4671e-51	8.9301e-49	up	cytoskeleton-associated protein 4 [Source:HGNC Symbol;Acc:16991]
ENSGALG00000012663	ALDH5A1	87.3701	31.8177	1.4573	0.00083743	0.003091	up	Uncharacterized protein [Source:UniProtKB/TrEMBL;Acc:E1BRI3]
ENSGALG00000012689	KIF13A	92.4289	31.6319	1.547	0.00020866	0.0008995	up	kinesin family member 13A [Source:HGNC Symbol;Acc:14566]
ENSGALG00000012709	ATXN1	38.9264	9.34097	2.0591	0.00094172	0.0034223	up	Uncharacterized protein [Source:UniProtKB/TrEMBL;Acc:E1BZ23]
ENSGALG00000012710	NCS1	18.1342	1.96373	3.207	0.0012119	0.0042705	up	Neuronal calcium sensor 1 [Source:UniProtKB/Swiss-Prot;Acc:P62167]
ENSGALG00000012715	CAP2	61.3906	13.8788	2.1451	1.5479e-05	8.5573e-05	up	Adenylyl cyclase-associated protein [Source:UniProtKB/TrEMBL;Acc:E1BZ03]
ENSGALG00000012718	HCFC2	99.9312	31.7646	1.6535	2.9075e-05	0.00015173	up	host cell factor C2 [Source:HGNC Symbol;Acc:24972]
ENSGALG00000012726	HSP90B1	1532.92	468.959	1.7087	5.9017e-65	7.4226e-63	up	endoplasmin precursor [Source:RefSeq peptide;Acc:NP_989620]
ENSGALG00000012732	PHACTR1	6.9879	23.432	-1.7456	5.9001e-05	0.00029024	down	phosphatase and actin regulator 1 [Source:RefSeq peptide;Acc:NP_989777]
ENSGALG00000012740	ADAM12	86.77	11.2516	2.9471	2.2817e-11	3.0154e-10	up	disintegrin and metalloproteinase domain-containing protein 12 precursor [Source:RefSeq peptide;Acc:NP_001136322]
ENSGALG00000012744	TMEM170B	18.0914	36.2228	-1.0016	0.00013284	0.00060063	down	Uncharacterized protein [Source:UniProtKB/TrEMBL;Acc:E1BYG1]
ENSGALG00000012761	DRAM1	18.3915	1.91065	3.2669	0.0009761	0.0035353	up	Uncharacterized protein [Source:UniProtKB/TrEMBL;Acc:E1BYC9]
ENSGALG00000012762	SYCP2L	28.7233	99.2744	-1.7892	6.0978e-17	1.4008e-15	down	Uncharacterized protein [Source:UniProtKB/TrEMBL;Acc:F1NVP5]
ENSGALG00000012784	TXNDC5	195.361	75.1524	1.3783	3.5947e-06	2.253e-05	up	thioredoxin domain-containing protein 5 precursor [Source:RefSeq peptide;Acc:NP_001006374]
ENSGALG00000012792	HIPK2	116.136	19.2392	2.5937	2.1583e-12	3.2509e-11	up	Uncharacterized protein [Source:UniProtKB/TrEMBL;Acc:F1P4G3]
ENSGALG00000012799	RREB1	43.8994	11.8089	1.8943	0.0012577	0.0044143	up	ras-responsive element-binding protein 1 [Source:RefSeq peptide;Acc:NP_990380]
ENSGALG00000012801	LY86	65.892	20.4864	1.6854	0.00051741	0.0020111	up	lymphocyte antigen 86 precursor [Source:RefSeq peptide;Acc:NP_001004399]
ENSGALG00000012802	F13A1	343.007	48.0582	2.8354	3.0542e-38	2.0952e-36	up	coagulation factor XIII A chain [Source:RefSeq peptide;Acc:NP_990016]
ENSGALG00000012814	PXDC1	61.9479	10.6944	2.5342	4.8086e-07	3.4858e-06	up	Uncharacterized protein [Source:UniProtKB/TrEMBL;Acc:E1BVZ1]
ENSGALG00000012821	TUBB2B	153.862	318.283	-1.0487	5.0846e-31	2.5838e-29	down	Tubulin beta-2 chain [Source:UniProtKB/Swiss-Prot;Acc:P32882]
ENSGALG00000012830	IRF-4	8.4455	24.2812	-1.5236	0.00012601	0.00057213	down	interferon regulatory factor 4 [Source:RefSeq peptide;Acc:NP_989630]
ENSGALG00000012834	AKR1D1	103.875	303.635	-1.5475	1.7394e-42	1.3602e-40	down	Uncharacterized protein [Source:UniProtKB/TrEMBL;Acc:E1BU27]
ENSGALG00000012850	RAB19	16.5052	67.9343	-2.0412	2.082e-13	3.4797e-12	down	Uncharacterized protein [Source:UniProtKB/TrEMBL;Acc:F1P278]
ENSGALG00000012857	DENND2A	82.7401	26.6165	1.6363	0.00017195	0.00075721	up	DENN/MADD domain containing 2A [Source:HGNC Symbol;Acc:22212]
ENSGALG00000012875	WEE2	67.7783	241.618	-1.8338	9.1397e-40	6.4158e-38	down	Wee1-like protein kinase 2 [Source:UniProtKB/Swiss-Prot;Acc:E1BTE1]
ENSGALG00000012877	CREB3L2	228.414	43.9716	2.377	5.4126e-20	1.5801e-18	up	Uncharacterized protein [Source:UniProtKB/TrEMBL;Acc:F1P1J2]
ENSGALG00000012891	TNFRSF11A	58.3039	12.3131	2.2434	1.1233e-05	6.3999e-05	up	tumor necrosis factor receptor superfamily, member 11a, NFKB activator [Source:HGNC Symbol;Acc:11908]
ENSGALG00000012934	BICD1	10.8891	25.4488	-1.2247	0.00041361	0.0016458	down	Uncharacterized protein [Source:UniProtKB/TrEMBL;Acc:F1NPR9]
ENSGALG00000012947	CAPRIN2	218.468	518.902	-1.248	2.7565e-58	3.1517e-56	down	caprin family member 2 [Source:HGNC Symbol;Acc:21259]
ENSGALG00000012952	BASP1	194.204	46.7845	2.0535	1.7362e-13	2.9343e-12	up	Brain acid soluble protein 1 homolog [Source:UniProtKB/Swiss-Prot;Acc:P23614]
ENSGALG00000012984	MYO5B	66.5779	291.162	-2.1287	4.3823e-54	4.5301e-52	down	myosin VB [Source:HGNC Symbol;Acc:7603]
ENSGALG00000012987	CCDC77	55.3459	170.95	-1.627	8.8866e-26	3.6151e-24	down	Uncharacterized protein [Source:UniProtKB/TrEMBL;Acc:E1BQS8]
ENSGALG00000013002	DAP	293.577	63.1577	2.2167	1.888e-22	6.5056e-21	up	death-associated protein 1 [Source:RefSeq peptide;Acc:NP_001026174]
ENSGALG00000013005	SNRNP48	34.8966	82.3438	-1.2386	1.6915e-10	2.0023e-09	down	small nuclear ribonucleoprotein 48kDa (U11/U12) [Source:HGNC Symbol;Acc:21368]
ENSGALG00000013007	CACNA2D4	2.70084	14.3564	-2.4102	0.00029266	0.0012154	down	Uncharacterized protein [Source:UniProtKB/TrEMBL;Acc:F1NL67]
ENSGALG00000013022	CACNA1C	78.1101	11.1189	2.8125	8.6266e-10	9.3331e-09	up	calcium channel, voltage-dependent, L type, alpha 1C subunit [Source:HGNC Symbol;Acc:1390]
ENSGALG00000013043	FAM173B	12.3038	34.3918	-1.483	6.6601e-06	3.9746e-05	down	family with sequence similarity 173, member B [Source:HGNC Symbol;Acc:27029]
ENSGALG00000013069	BPGM	191.288	390.41	-1.0292	5.0584e-37	3.2486e-35	down	bisphosphoglycerate mutase [Source:RefSeq peptide;Acc:NP_001025939]
ENSGALG00000013071	CALD1	1161.71	85.4487	3.765	1.3964e-177	4.1324e-175	up	caldesmon [Source:RefSeq peptide;Acc:NP_989489]
ENSGALG00000013072	AKR	33.3961	5.94425	2.4901	0.00026998	0.0011328	up	aldo-keto reductase family 1 member B10 [Source:RefSeq peptide;Acc:NP_989960]
ENSGALG00000013097	SLC15A5	20.0205	74.0113	-1.8863	1.3792e-13	2.3654e-12	down	Uncharacterized protein [Source:UniProtKB/TrEMBL;Acc:F1NT16]
ENSGALG00000013135	GALNT1	171.011	47.1294	1.8594	4.3378e-10	4.8967e-09	up	polypeptide N-acetylgalactosaminyltransferase 1 [Source:RefSeq peptide;Acc:NP_001006381]
ENSGALG00000013146	PLXNB2	349.824	66.0237	2.4056	2.3863e-30	1.1847e-28	up	plexin B2 [Source:HGNC Symbol;Acc:9104]
ENSGALG00000013173	PYROXD1	54.1884	110.712	-1.0308	1.2557e-11	1.7135e-10	down	Uncharacterized protein [Source:UniProtKB/TrEMBL;Acc:F1NPI8]
ENSGALG00000013183	TERT	21.3924	61.9635	-1.5343	7.9655e-10	8.6738e-09	down	telomerase reverse transcriptase [Source:RefSeq peptide;Acc:NP_001026178]
ENSGALG00000013193	IRX2	5.70178	17.3551	-1.6059	0.0008878	0.0032593	down	iroquois-class homeodomain protein IRX-2 [Source:RefSeq peptide;Acc:NP_001025507]
ENSGALG00000013225	VAT1L	58.5183	120.504	-1.0421	1.208e-12	1.8757e-11	down	Uncharacterized protein [Source:UniProtKB/TrEMBL;Acc:E1BZH3]
ENSGALG00000013227	MAP4K3	104.39	39.4868	1.4025	0.00052258	0.0020294	up	mitogen-activated protein kinase kinase kinase kinase 3 [Source:HGNC Symbol;Acc:6865]
ENSGALG00000013239	NES	29.3234	3.90092	2.9102	0.00011693	0.0005338	up	Uncharacterized protein [Source:UniProtKB/TrEMBL;Acc:H9L3P0]
ENSGALG00000013244	ABCC9	257.652	45.378	2.5054	2.7114e-24	1.0439e-22	up	Uncharacterized protein [Source:UniProtKB/TrEMBL;Acc:E1BZE8]
ENSGALG00000013254	LOXL3	182.586	20.5926	3.1484	3.4341e-24	1.3121e-22	up	lysyl oxidase-like 3 [Source:HGNC Symbol;Acc:13869]
ENSGALG00000013255	SRF	194.075	78.2041	1.3113	1.6709e-05	9.1733e-05	up	serum response factor [Source:RefSeq peptide;Acc:NP_001239070]
ENSGALG00000013281	RSPH4A	6.00187	26.9349	-2.166	2.0865e-06	1.3627e-05	down	Uncharacterized protein [Source:UniProtKB/TrEMBL;Acc:E1BXJ4]
ENSGALG00000013287	C4orf47	8.01679	21.7071	-1.4371	0.000424	0.0016844	down	Uncharacterized protein [Source:UniProtKB/TrEMBL;Acc:E1C629]
ENSGALG00000013346		8.57411	37.9212	-2.1449	2.0659e-08	1.8417e-07	down	Histone H2B [Source:UniProtKB/TrEMBL;Acc:F1NF30]
ENSGALG00000013357		75.4093	12.6315	2.5777	1.7854e-08	1.6126e-07	up	SOGA family member 2 [Source:HGNC Symbol;Acc:29121]
ENSGALG00000013366	TBL1X	181.771	48.4563	1.9074	3.8124e-11	4.8969e-10	up	F-box-like/WD repeat-containing protein TBL1X [Source:RefSeq peptide;Acc:NP_001153226]
ENSGALG00000013370	SEMA3F	82.6544	15.0995	2.4526	1.5346e-08	1.3978e-07	up	semaphorin-3F precursor [Source:RefSeq peptide;Acc:NP_989589]
ENSGALG00000013409		69.4503	2.89252	4.5856	4.2823e-14	7.6758e-13	up	Uncharacterized protein [Source:UniProtKB/TrEMBL;Acc:F1NHB8]
ENSGALG00000013414	PDLIM3	151.119	19.9292	2.9227	1.7428e-18	4.5985e-17	up	PDZ and LIM domain protein 3 [Source:RefSeq peptide;Acc:NP_001001764]
ENSGALG00000013422	C12ORF32	6.55919	18.0981	-1.4643	0.0011639	0.0041246	down	RAD9, RAD1, HUS1-interacting nuclear orphan protein [Source:RefSeq peptide;Acc:NP_001006563]
ENSGALG00000013427	SORBS2	166.338	22.1848	2.9065	4.849e-20	1.421e-18	up	sorbin and SH3 domain containing 2 [Source:HGNC Symbol;Acc:24098]
ENSGALG00000013437	GAN	14.3616	32.8526	-1.1938	7.4167e-05	0.00035683	down	Uncharacterized protein [Source:UniProtKB/TrEMBL;Acc:F1NH29]
ENSGALG00000013455	HOXB3	76.0952	9.84517	2.9503	3.6849e-10	4.1878e-09	up	homeobox protein Hox-B3 [Source:RefSeq peptide;Acc:NP_990074]
ENSGALG00000013457	PLEKHO1	54.4027	9.63288	2.4976	3.1498e-06	1.9999e-05	up	pleckstrin homology domain-containing family O member 1 [Source:RefSeq peptide;Acc:NP_001026527]
ENSGALG00000013461	LOH12CR1	46.5145	95.8511	-1.0431	2.3116e-10	2.6961e-09	down	Loss of heterozygosity 12 chromosomal region 1 protein homolog [Source:UniProtKB/Swiss-Prot;Acc:Q5ZJA9]
ENSGALG00000013464	ANP32E	355.139	176.019	1.0127	0.00014525	0.00065088	up	acidic leucine-rich nuclear phosphoprotein 32 family member E [Source:RefSeq peptide;Acc:NP_001006564]
ENSGALG00000013480	MTHFD2	61.3049	141.123	-1.2029	1.6745e-16	3.711e-15	down	bifunctional methylenetetrahydrofolate dehydrogenase/cyclohydrolase, mitochondrial [Source:RefSeq peptide;Acc:NP_001026531]
ENSGALG00000013535	CYP4V2	45.9572	3.66209	3.6496	2.7123e-08	2.3758e-07	up	cytochrome P450, family 4, subfamily V, polypeptide 2 [Source:RefSeq peptide;Acc:NP_001001879]
ENSGALG00000013575	ISG12(2)	50.4586	6.44845	2.9681	2.9801e-07	2.2333e-06	up	putative ISG12-2 protein [Source:RefSeq peptide;Acc:NP_001001296]
ENSGALG00000013579	FAT1	481.993	145.873	1.7243	5.4128e-22	1.8154e-20	up	Uncharacterized protein [Source:UniProtKB/TrEMBL;Acc:F1NJV5]
ENSGALG00000013588	TMEM106C	29.4949	72.9498	-1.3064	6.8383e-10	7.5499e-09	down	transmembrane protein 106C [Source:HGNC Symbol;Acc:28775]
ENSGALG00000013600		11.9609	46.2007	-1.9496	2.9705e-09	2.9848e-08	down	Uncharacterized protein [Source:UniProtKB/TrEMBL;Acc:E1BY73]
ENSGALG00000013607	FBXO5	39.4838	84.3872	-1.0958	1.1181e-09	1.1892e-08	down	Uncharacterized protein [Source:UniProtKB/TrEMBL;Acc:F1NWT3]
ENSGALG00000013617	PDGFRL	74.852	22.1317	1.7579	0.0001034	0.00047856	up	platelet-derived growth factor receptor-like [Source:HGNC Symbol;Acc:8805]
ENSGALG00000013626	GMNN	144.302	337.071	-1.224	8.7151e-38	5.9249e-36	down	geminin [Source:RefSeq peptide;Acc:NP_001026181]
ENSGALG00000013628	C6orf62	410.957	155.188	1.405	5.2135e-12	7.5658e-11	up	Uncharacterized protein [Source:UniProtKB/TrEMBL;Acc:E1C1Y2]
ENSGALG00000013651	RNF217	13.5471	28.3944	-1.0676	0.00048458	0.0018991	down	ring finger protein 217 [Source:HGNC Symbol;Acc:21487]
ENSGALG00000013663	FGF20	11.575	38.2131	-1.723	3.4218e-07	2.5403e-06	down	Uncharacterized protein [Source:UniProtKB/TrEMBL;Acc:E1BWC4]
ENSGALG00000013672	TSHZ1	27.5658	4.88278	2.4971	0.00090966	0.0033203	up	Uncharacterized protein [Source:UniProtKB/TrEMBL;Acc:E1BWB0]
ENSGALG00000013715	DLC1	150.09	46.0149	1.7057	1.0822e-07	8.6284e-07	up	Uncharacterized protein [Source:UniProtKB/TrEMBL;Acc:F1P3K3]
ENSGALG00000013720	FBXO15	6.64493	20.3272	-1.6131	0.00031228	0.001286	down	Uncharacterized protein [Source:UniProtKB/TrEMBL;Acc:F1P3J7]
ENSGALG00000013757	TMX3	104.347	35.9574	1.537	9.2871e-05	0.00043706	up	thioredoxin-related transmembrane protein 3 [Source:HGNC Symbol;Acc:24718]
ENSGALG00000013795	HIVEP2	102.761	12.7908	3.0061	1.6006e-13	2.7142e-12	up	Uncharacterized protein [Source:UniProtKB/TrEMBL;Acc:F1NKL3]
ENSGALG00000013803	GPR126	31.0811	5.09508	2.6089	0.00026161	0.0011023	up	G-protein coupled receptor 126 precursor [Source:RefSeq peptide;Acc:NP_001026242]
ENSGALG00000013886	LDLRAD4	57.1464	10.6413	2.425	3.1757e-06	2.0155e-05	up	uncharacterized protein C18orf1 homolog [Source:RefSeq peptide;Acc:NP_001026184]
ENSGALG00000013907	KDR	93.4578	27.6249	1.7583	1.4285e-05	7.9967e-05	up	vascular endothelial growth factor receptor 2 precursor [Source:RefSeq peptide;Acc:NP_001004368]
ENSGALG00000013922	ZP1	408.942	55.3824	2.8844	2.3203e-46	2.0126e-44	up	zona pellucida sperm-binding protein 1 precursor [Source:RefSeq peptide;Acc:NP_990014]
ENSGALG00000013929	PDGFRA	455.971	98.6109	2.2091	9.3615e-34	5.2136e-32	up	platelet-derived growth factor receptor alpha precursor [Source:RefSeq peptide;Acc:NP_990080]
ENSGALG00000013954	PIEZO2	99.5454	17.4612	2.5112	2.4016e-10	2.7925e-09	up	piezo-type mechanosensitive ion channel component 2 [Source:HGNC Symbol;Acc:26270]
ENSGALG00000013968	SGCB	125.954	28.6333	2.1371	6.8999e-10	7.6123e-09	up	beta-sarcoglycan [Source:RefSeq peptide;Acc:NP_001026326]
ENSGALG00000013971	SGK1	304.852	38.6111	2.981	1.3478e-36	8.4755e-35	up	Serine/threonine-protein kinase Sgk1 [Source:UniProtKB/Swiss-Prot;Acc:Q6U1I9]
ENSGALG00000013990	RPS12	883.176	298.593	1.5645	2.9905e-31	1.5351e-29	up	40S ribosomal protein S12 [Source:UniProtKB/Swiss-Prot;Acc:P84175]
ENSGALG00000014004	EPB41L2	316.556	76.3996	2.0508	5.7333e-21	1.7915e-19	up	erythrocyte membrane protein band 4.1-like 2 [Source:HGNC Symbol;Acc:3379]
ENSGALG00000014011	LRMP	63.4913	143.485	-1.1763	2.0017e-16	4.4038e-15	down	Uncharacterized protein [Source:UniProtKB/TrEMBL;Acc:E1BU96]
ENSGALG00000014042	SSPN	120.037	11.3578	3.4017	5.9042e-18	1.4753e-16	up	Uncharacterized protein [Source:UniProtKB/TrEMBL;Acc:E1BTR0]
ENSGALG00000014071	ITPR2	97.1446	34.7367	1.4837	0.00031185	0.0012849	up	inositol 1,4,5-trisphosphate receptor, type 2 [Source:HGNC Symbol;Acc:6181]
ENSGALG00000014085	TM7SF3	55.9889	119.389	-1.0925	4.6533e-13	7.5924e-12	down	transmembrane 7 superfamily member 3 [Source:HGNC Symbol;Acc:23049]
ENSGALG00000014106	PPFIBP1	483.708	191.251	1.3387	2.5484e-12	3.8119e-11	up	liprin-beta-1 [Source:RefSeq peptide;Acc:NP_001025942]
ENSGALG00000014107		26.6655	137.142	-2.3626	1.201e-28	5.6998e-27	down	Uncharacterized protein [Source:UniProtKB/TrEMBL;Acc:F1P198]
ENSGALG00000014122	CYB5R3	232.058	112.967	1.0386	0.0012814	0.0044893	up	Uncharacterized protein [Source:UniProtKB/TrEMBL;Acc:F1NZY9]
ENSGALG00000014155	OGDH	215.124	89.1904	1.2702	1.5202e-05	8.4322e-05	up	2-oxoglutarate dehydrogenase, mitochondrial [Source:RefSeq peptide;Acc:NP_001026553]
ENSGALG00000014202	GABRA4	6.51632	21.5214	-1.7236	0.00012976	0.00058763	down	Uncharacterized protein [Source:UniProtKB/TrEMBL;Acc:E1C890]
ENSGALG00000014233	FBLN1	602.117	45.1923	3.7359	2.9338e-92	5.0317e-90	up	fibulin-1 precursor [Source:RefSeq peptide;Acc:NP_989496]
ENSGALG00000014258	LIMCH1	57.1464	17.5939	1.6996	0.0010968	0.0039087	up	Uncharacterized protein [Source:UniProtKB/TrEMBL;Acc:F1NIU4]
ENSGALG00000014305	ACTN4	468.403	95.0815	2.3005	3.6722e-37	2.3992e-35	up	alpha-actinin-4 [Source:RefSeq peptide;Acc:NP_990457]
ENSGALG00000014309	RPLP2	489.367	195.072	1.3269	3.5598e-12	5.2364e-11	up	Uncharacterized protein [Source:UniProtKB/TrEMBL;Acc:E1BUZ5]
ENSGALG00000014336	RELL1	117.98	42.459	1.4744	8.1156e-05	0.00038749	up	RELT-like protein 1 [Source:UniProtKB/Swiss-Prot;Acc:Q5F3A4]
ENSGALG00000014342	TEAD4	97.4447	35.0552	1.475	0.00033922	0.00138	up	transcriptional enhancer factor TEF-3 isoform 5 [Source:RefSeq peptide;Acc:NP_001001341]
ENSGALG00000014349	PCDH7	26.0224	2.94559	3.1431	0.00013012	0.00058869	up	protocadherin 7 [Source:HGNC Symbol;Acc:8659]
ENSGALG00000014355	STIM2	39.6124	80.2474	-1.0185	9.8306e-09	9.2154e-08	down	Uncharacterized protein [Source:UniProtKB/TrEMBL;Acc:F1NIK8]
ENSGALG00000014368	APOA5	5.65891	17.4878	-1.6278	0.00078504	0.0029154	down	Uncharacterized protein [Source:UniProtKB/TrEMBL;Acc:E1BT17]
ENSGALG00000014419	SLIT2	96.5873	17.3286	2.4787	6.7931e-10	7.5165e-09	up	Uncharacterized protein [Source:UniProtKB/TrEMBL;Acc:F1NR94]
ENSGALG00000014425	NCAPG	113.693	239.734	-1.0763	2.4634e-24	9.5086e-23	down	non-SMC condensin I complex, subunit G [Source:HGNC Symbol;Acc:24304]
ENSGALG00000014432	RPS20	523.749	230.977	1.1811	1.5984e-09	1.666e-08	up	Uncharacterized protein [Source:UniProtKB/TrEMBL;Acc:F1NH93]
ENSGALG00000014450	PABPC1	1467.84	475.355	1.6266	1.1166e-55	1.2124e-53	up	polyadenylate-binding protein 1 [Source:RefSeq peptide;Acc:NP_001026768]
ENSGALG00000014453	FAM46C	67.0924	193.825	-1.5305	1.8495e-27	8.2827e-26	down	Protein FAM46C [Source:UniProtKB/Swiss-Prot;Acc:Q5ZL95]
ENSGALG00000014479	FAM184B	7.33086	19.2392	-1.392	0.001085	0.0038711	down	family with sequence similarity 184, member B [Source:HGNC Symbol;Acc:29235]
ENSGALG00000014509	BST1	33.9963	4.90932	2.7918	5.7271e-05	0.00028302	up	ADP-ribosyl cyclase 2 precursor [Source:RefSeq peptide;Acc:NP_001186972]
ENSGALG00000014558		4.15844	24.6527	-2.5676	1.1399e-06	7.7708e-06	down
ENSGALG00000014559	MEF2D	72.837	22.3971	1.7014	0.00022433	0.00096183	up	myocyte enhancer factor 2D-like [Source:RefSeq peptide;Acc:NP_001026771]
ENSGALG00000014568	EMG1	24.7792	64.0865	-1.3709	3.2257e-09	3.2219e-08	down	Uncharacterized protein [Source:UniProtKB/TrEMBL;Acc:F1N832]
ENSGALG00000014585	CCLI10	173.326	5.70542	4.925	3.518e-34	1.9886e-32	up	Chemokine; Uncharacterized protein [Source:UniProtKB/TrEMBL;Acc:E1C733]
ENSGALG00000014603	C1S	127.626	32.1892	1.9873	7.4882e-09	7.0989e-08	up	complement C1s subcomponent precursor [Source:RefSeq peptide;Acc:NP_001025948]
ENSGALG00000014615	LAMA1	309.954	141.946	1.1267	1.7383e-05	9.5023e-05	up	laminin subunit alpha-1 precursor [Source:RefSeq peptide;Acc:NP_001186735]
ENSGALG00000014620		14.8332	37.7885	-1.3491	6.47e-06	3.8672e-05	down	Uncharacterized protein [Source:UniProtKB/TrEMBL;Acc:F1N8P3]
ENSGALG00000014638	ASH1L	232.358	103.679	1.1642	8.6223e-05	0.00040948	up	ash1 (absent, small, or homeotic)-like (Drosophila) [Source:HGNC Symbol;Acc:19088]
ENSGALG00000014645	MEF2C	25.6794	3.2375	2.9877	0.00023998	0.0010217	up	Myocyte-specific enhancer factor 2C [Source:UniProtKB/TrEMBL;Acc:K4HS80]
ENSGALG00000014674	CLSTN3	50.8445	11.4374	2.1523	7.9593e-05	0.00038063	up	calsyntenin 3 [Source:HGNC Symbol;Acc:18371]
ENSGALG00000014686	FBN2	76.824	10.7474	2.8376	9.2232e-10	9.9076e-09	up	Fibrillin-2 [Source:UniProtKB/TrEMBL;Acc:Q9DDR5]
ENSGALG00000014688	ZYX	399.425	77.8857	2.3585	2.6315e-33	1.4286e-31	up	Zyxin [Source:UniProtKB/Swiss-Prot;Acc:Q04584]
ENSGALG00000014697	MADH2	160.464	52.543	1.6107	2.8321e-07	2.1266e-06	up	mothers against decapentaplegic homolog 2 [Source:RefSeq peptide;Acc:NP_989892]
ENSGALG00000014750		20.1063	57.7442	-1.522	3.4238e-09	3.4086e-08	down
ENSGALG00000014751	ADAMTS6	85.7411	8.5714	3.3224	6.2826e-13	1.0076e-11	up	ADAM metallopeptidase with thrombospondin type 1 motif, 6 [Source:HGNC Symbol;Acc:222]
ENSGALG00000014758	ARHGAP28	69.7075	21.0437	1.7279	0.00023837	0.0010158	up	Rho GTPase activating protein 28 [Source:HGNC Symbol;Acc:25509]
ENSGALG00000014762		18.9059	60.9286	-1.6883	1.8069e-10	2.1256e-09	down	Uncharacterized protein [Source:UniProtKB/TrEMBL;Acc:F1NA95]
ENSGALG00000014764	HSD3B2	251.521	46.7579	2.4274	1.3286e-22	4.599e-21	up	3 beta-hydroxysteroid dehydrogenase 1 [Source:RefSeq peptide;Acc:NP_990449]
ENSGALG00000014773	ERBB2IP	127.154	41.9813	1.5988	5.9137e-06	3.5582e-05	up	erbb2 interacting protein [Source:HGNC Symbol;Acc:15842]
ENSGALG00000014775	SREK1	104.861	34.0999	1.6206	2.8981e-05	0.0001513	up	splicing regulatory glutamine/lysine-rich protein 1 [Source:HGNC Symbol;Acc:17882]
ENSGALG00000014812	SIDT1	94.358	281.211	-1.5754	3.9782e-40	2.8727e-38	down	SID1 transmembrane family, member 1 [Source:HGNC Symbol;Acc:25967]
ENSGALG00000014815	EMILIN2	105.762	34.4448	1.6185	2.7598e-05	0.00014468	up	elastin microfibril interfacer 2 [Source:HGNC Symbol;Acc:19881]
ENSGALG00000014825		6.30197	23.1136	-1.8749	3.7397e-05	0.0001918	down	Uncharacterized protein [Source:UniProtKB/TrEMBL;Acc:F1NB45]
ENSGALG00000014833	RPL37	487.095	133.533	1.867	3.6642e-26	1.5277e-24	up	ribosomal protein L37 [Source:RefSeq peptide;Acc:NP_001116235]
ENSGALG00000014835	C7	398.524	91.3664	2.1249	1.0009e-27	4.5499e-26	up	Uncharacterized protein [Source:UniProtKB/TrEMBL;Acc:E1C6U2]
ENSGALG00000014846	OXCT1	70.1791	24.1485	1.5391	0.0013239	0.0046192	up	succinyl-CoA:3-ketoacid-coenzyme A transferase 1, mitochondrial [Source:RefSeq peptide;Acc:NP_001006578]
ENSGALG00000014852		130.112	48.8809	1.4124	9.2383e-05	0.0004349	up	myosin, light chain 12B, regulatory [Source:HGNC Symbol;Acc:29827]
ENSGALG00000014854	MYL12A	257.995	85.7671	1.5888	1.5189e-10	1.815e-09	up	Myosin regulatory light chain 2, smooth muscle minor isoform [Source:UniProtKB/Swiss-Prot;Acc:P24032]
ENSGALG00000014855	GHR	55.0029	15.3914	1.8374	0.0004751	0.0018658	up	growth hormone receptor precursor [Source:RefSeq peptide;Acc:NP_001001293]
ENSGALG00000014857	SEPP1	432.435	89.5088	2.2724	1.0169e-33	5.6217e-32	up	selenoprotein P precursor [Source:RefSeq peptide;Acc:NP_001026780]
ENSGALG00000014873	GJA1	543.255	172.728	1.6531	1.9202e-22	6.6016e-21	up	gap junction alpha-1 protein [Source:RefSeq peptide;Acc:NP_989917]
ENSGALG00000014877	ZOV3	6522.67	983.774	2.7291	0	0	up	embigin [Source:RefSeq peptide;Acc:NP_989888]
ENSGALG00000014880	PARP8	148.546	29.0313	2.3552	2.4095e-13	3.9962e-12	up	poly (ADP-ribose) polymerase family, member 8 [Source:HGNC Symbol;Acc:26124]
ENSGALG00000014887	ASF1A	51.1874	107.395	-1.0691	1.1192e-11	1.5384e-10	down	histone chaperone ASF1 [Source:RefSeq peptide;Acc:NP_001038155]
ENSGALG00000014890	TNFRSF1A	98.0878	38.16	1.362	0.0012396	0.0043559	up	tumor necrosis factor receptor superfamily, member 1A precursor [Source:RefSeq peptide;Acc:NP_001025950]
ENSGALG00000014891	ITGA1	363.113	93.7812	1.953	9.9344e-22	3.2666e-20	up	integrin alpha-1 precursor [Source:RefSeq peptide;Acc:NP_990400]
ENSGALG00000014897	TYMS	84.6264	176.682	-1.062	3.8995e-18	1.0043e-16	down	Thymidylate synthase [Source:UniProtKB/TrEMBL;Acc:F1N8Y2]
ENSGALG00000014902	GOPC	63.8342	19.5577	1.7066	0.00052709	0.0020439	up	Uncharacterized protein [Source:UniProtKB/TrEMBL;Acc:F1N8T3]
ENSGALG00000014916	SPINZ	144.045	44.0777	1.7084	1.8491e-07	1.421e-06	up	Spindlin-Z [Source:UniProtKB/Swiss-Prot;Acc:Q90WG1]
ENSGALG00000014922	ROCK1	158.064	43.1755	1.8722	1.4963e-09	1.5639e-08	up	rho-associated protein kinase 1 [Source:RefSeq peptide;Acc:NP_001186377]
ENSGALG00000014923	ARHGEF28	55.2172	13.7196	2.0089	0.00012136	0.00055246	up	Rho guanine nucleotide exchange factor (GEF) 28 [Source:HGNC Symbol;Acc:30322]
ENSGALG00000014938	ABHD3	19.4632	0	5.0591	3.9115e-05	0.00019998	up	Uncharacterized protein [Source:UniProtKB/TrEMBL;Acc:F1NTP8]
ENSGALG00000014940	ZUFSP	25.8509	55.3028	-1.0971	8.0446e-07	5.611e-06	down	Uncharacterized protein [Source:UniProtKB/TrEMBL;Acc:F1NTN4]
ENSGALG00000014948	HMGCR	89.2993	29.0844	1.6184	0.00011707	0.00053428	up	3-hydroxy-3-methylglutaryl-Coenzyme A reductase [Source:RefSeq peptide;Acc:NP_989816]
ENSGALG00000014955	FAM26D	19.3775	68.9427	-1.831	1.8666e-12	2.8284e-11	down	Uncharacterized protein [Source:UniProtKB/TrEMBL;Acc:F1NRI6]
ENSGALG00000014957	WDR1	431.835	106.413	2.0208	2.9803e-27	1.3152e-25	up	WD repeat-containing protein 1 [Source:RefSeq peptide;Acc:NP_001004402]
ENSGALG00000014963	DSE	107.862	40.336	1.419	0.00034053	0.0013845	up	Uncharacterized protein [Source:UniProtKB/TrEMBL;Acc:E1C3Z8]
ENSGALG00000014970	FSTL1	811.882	123.449	2.7174	1.0095e-82	1.587e-80	up	follistatin-related protein 1 precursor [Source:RefSeq peptide;Acc:NP_989969]
ENSGALG00000014978	IQGAP2	360.713	71.1188	2.3425	6.6876e-30	3.277e-28	up	IQ motif containing GTPase activating protein 2 [Source:HGNC Symbol;Acc:6111]
ENSGALG00000014983	F2R	25.6366	4.13975	2.6306	0.00084539	0.0031143	up	coagulation factor II (thrombin) receptor [Source:HGNC Symbol;Acc:3537]
ENSGALG00000014995	PGM5	239.003	52.198	2.195	2.9179e-18	7.5797e-17	up	phosphoglucomutase 5 [Source:HGNC Symbol;Acc:8908]
ENSGALG00000015001	LAMA4	210.923	49.5443	2.0899	5.6227e-15	1.0922e-13	up	laminin, alpha 4 [Source:HGNC Symbol;Acc:6484]
ENSGALG00000015010	NSG1	8.61698	31.2604	-1.8591	1.7845e-06	1.1771e-05	down	Neuron-specific protein family member 1 [Source:UniProtKB/Swiss-Prot;Acc:Q8QFP1]
ENSGALG00000015013	GHOX-7	26.6226	103.122	-1.9536	7.1432e-19	1.9531e-17	down	Homeobox protein GHOX-7 [Source:UniProtKB/Swiss-Prot;Acc:P50223]
ENSGALG00000015020	TMEM171	12.7754	25.9796	-1.024	0.0010725	0.0038348	down	Uncharacterized protein [Source:UniProtKB/TrEMBL;Acc:F1NSU8]
ENSGALG00000015022	FYN	65.0775	17.8328	1.8676	0.00010956	0.00050414	up	tyrosine-protein kinase Fyn [Source:RefSeq peptide;Acc:NP_990680]
ENSGALG00000015027	JAK2	75.5379	24.812	1.6062	0.00044699	0.001767	up	tyrosine-protein kinase JAK2 [Source:RefSeq peptide;Acc:NP_001025709]
ENSGALG00000015028	RFLB	67.9498	5.28083	3.6856	1.0827e-11	1.4923e-10	up	relaxin 3 precursor [Source:RefSeq peptide;Acc:NP_001106671]
ENSGALG00000015036	KIAA1432	75.0663	23.7505	1.6602	0.00027198	0.0011399	up	KIAA1432 [Source:HGNC Symbol;Acc:17686]
ENSGALG00000015042	CRMP1B	94.058	19.3984	2.2776	1.5498e-08	1.4108e-07	up	dihydropyrimidinase-related protein 1 [Source:RefSeq peptide;Acc:NP_989826]
ENSGALG00000015058	PTPRD	47.029	9.5798	2.2955	5.6338e-05	0.00027913	up	protein tyrosine phosphatase, receptor type, D [Source:HGNC Symbol;Acc:9668]
ENSGALG00000015077	ARHGAP31	78.6674	18.2308	2.1094	1.4799e-06	9.9358e-06	up	Rho GTPase activating protein 31 [Source:HGNC Symbol;Acc:29216]
ENSGALG00000015082	RPS6	851.452	327.942	1.3765	4.5418e-22	1.5508e-20	up	40S ribosomal protein S6 [Source:RefSeq peptide;Acc:NP_990556]
ENSGALG00000015084	IGSF11	67.9069	169.915	-1.3232	2.6685e-21	8.5328e-20	down	immunoglobulin superfamily, member 11 [Source:HGNC Symbol;Acc:16669]
ENSGALG00000015101	BNC2	41.2415	10.4024	1.9872	0.001019	0.0036749	up	basonuclin 2 [Source:HGNC Symbol;Acc:30988]
ENSGALG00000015105	PSIP1	267.469	103.733	1.3665	8.4206e-08	6.8107e-07	up	lens epithelium-derived growth factor [Source:RefSeq peptide;Acc:NP_001026781]
ENSGALG00000015106		28.2517	85.1833	-1.5922	2.23e-13	3.7108e-12	down	Uncharacterized protein [Source:UniProtKB/TrEMBL;Acc:E1C7I1]
ENSGALG00000015110	FAM189A2	95.3869	9.18175	3.377	1.8108e-14	3.3615e-13	up	family with sequence similarity 189, member A2 [Source:HGNC Symbol;Acc:24820]
ENSGALG00000015112	ZNF521	63.1483	12.26	2.3648	1.6506e-06	1.0969e-05	up	Uncharacterized protein [Source:UniProtKB/TrEMBL;Acc:F1NK32]
ENSGALG00000015115	MAMDC2	36.2685	7.58954	2.2566	0.00049645	0.0019406	up	MAM domain containing 2 [Source:HGNC Symbol;Acc:23673]
ENSGALG00000015127	GRAMD1C	53.0737	143.458	-1.4346	1.381e-19	3.9675e-18	down	GRAM domain containing 1C [Source:HGNC Symbol;Acc:25252]
ENSGALG00000015136	ILDR1	6.2591	21.3091	-1.7674	0.0001168	0.00053336	down	immunoglobulin-like domain containing receptor 1 [Source:HGNC Symbol;Acc:28741]
ENSGALG00000015148	ANXA1	106.019	19.3984	2.4503	1.528e-10	1.8245e-09	up	annexin A1 [Source:RefSeq peptide;Acc:NP_996789]
ENSGALG00000015164	PCSK5	289.676	28.4475	3.3481	2.7877e-40	2.0424e-38	up	Uncharacterized protein [Source:UniProtKB/TrEMBL;Acc:F1NEI3]
ENSGALG00000015166	GCNT1	10.589	23.0605	-1.1229	0.0012715	0.0044588	down	Uncharacterized protein [Source:UniProtKB/TrEMBL;Acc:F1NU59]
ENSGALG00000015167	PRUNE2	37.5117	7.93452	2.2411	0.00043227	0.0017142	up	prune homolog 2 (Drosophila) [Source:HGNC Symbol;Acc:25209]
ENSGALG00000015172		11.7037	54.029	-2.2068	1.2532e-11	1.7117e-10	down
ENSGALG00000015177	GNAQ	25.4651	3.5294	2.851	0.00040459	0.0016133	up	guanine nucleotide-binding protein G(q) subunit alpha [Source:RefSeq peptide;Acc:NP_001026598]
ENSGALG00000015184	TLE4	109.063	26.6165	2.0348	4.4687e-08	3.7762e-07	up	transducin-like enhancer protein 4 [Source:RefSeq peptide;Acc:NP_989568]
ENSGALG00000015193	CCDC80	223.013	40.9994	2.4434	1.9678e-20	5.9045e-19	up	coiled-coil domain-containing protein 80 precursor [Source:RefSeq peptide;Acc:NP_989762]
ENSGALG00000015195	RPS15	533.267	188.571	1.4998	1.0711e-17	2.6201e-16	up	40S ribosomal protein S15 [Source:UniProtKB/Swiss-Prot;Acc:P62846]
ENSGALG00000015207	F5	88.2276	12.1008	2.8661	3.8619e-11	4.9478e-10	up	coagulation factor V (proaccelerin, labile factor) [Source:HGNC Symbol;Acc:3542]
ENSGALG00000015218	SLC19A2	55.2172	189.287	-1.7774	1.1308e-30	5.6891e-29	down	solute carrier family 19 (thiamine transporter), member 2 [Source:HGNC Symbol;Acc:10938]
ENSGALG00000015220		13.6328	27.333	-1.0036	0.00089247	0.0032701	down
ENSGALG00000015241	SNAI2	324.873	112.304	1.5325	6.365e-12	9.0969e-11	up	Uncharacterized protein [Source:UniProtKB/TrEMBL;Acc:E1C375]
ENSGALG00000015253	COL8A1	691.116	5.09508	7.0837	1.5181e-137	3.6955e-135	up	Collagen alpha-1(VIII) chain [Source:UniProtKB/TrEMBL;Acc:E1C353]
ENSGALG00000015293	TMEM45A	25.165	1.35338	4.2168	1.0544e-05	6.0349e-05	up	Uncharacterized protein [Source:UniProtKB/TrEMBL;Acc:F1NNG2]
ENSGALG00000015297	FOXO3	36.6972	6.15655	2.5755	8.6446e-05	0.00041028	up	forkhead box O3 [Source:HGNC Symbol;Acc:3821]
ENSGALG00000015301	LNPEP	128.44	46.6783	1.4603	4.8943e-05	0.00024565	up	leucyl/cystinyl aminopeptidase [Source:HGNC Symbol;Acc:6656]
ENSGALG00000015309	SCML4	13.5042	37.7354	-1.4825	2.3879e-06	1.5428e-05	down	sex comb on midleg-like 4 (Drosophila) [Source:HGNC Symbol;Acc:21397]
ENSGALG00000015324		28.9805	94.312	-1.7024	1.6538e-15	3.373e-14	down
ENSGALG00000015339	RPL24	451.127	155.267	1.5388	3.9768e-16	8.5256e-15	up	ribosomal protein L24 [Source:HGNC Symbol;Acc:10325]
ENSGALG00000015345	AIM1	93.5006	203.193	-1.1198	1.2597e-21	4.1152e-20	down	absent in melanoma 1 [Source:HGNC Symbol;Acc:356]
ENSGALG00000015346	NFKBIZ	31.7242	6.47499	2.2926	0.00095221	0.0034588	up	NF-kappa-B inhibitor zeta [Source:RefSeq peptide;Acc:NP_001006254]
ENSGALG00000015347	ZPLD1	7.93105	22.7421	-1.5198	0.00021041	0.00090628	down	Uncharacterized protein [Source:UniProtKB/TrEMBL;Acc:E1C8E6]
ENSGALG00000015348	ALCAM	79.9964	20.3272	1.9765	5.3516e-06	3.2529e-05	up	CD166 antigen [Source:UniProtKB/Swiss-Prot;Acc:P42292]
ENSGALG00000015377	PHLDB2	352.267	63.6884	2.4676	7.8677e-32	4.0805e-30	up	pleckstrin homology-like domain, family B, member 2 [Source:HGNC Symbol;Acc:29573]
ENSGALG00000015403	EPHA3	304.252	55.117	2.4647	1.1451e-27	5.1901e-26	up	ephrin type-A receptor 3 precursor [Source:RefSeq peptide;Acc:NP_990761]
ENSGALG00000015404		29.6235	84.0157	-1.5039	1.3623e-12	2.0981e-11	down
ENSGALG00000015406	MOS	26.494	109.571	-2.0481	9.6239e-21	2.9522e-19	down	Serine/threonine-protein kinase mos [Source:UniProtKB/Swiss-Prot;Acc:P10741]
ENSGALG00000015409	PROS1	319.514	72.9233	2.1314	1.1276e-22	3.9212e-21	up	Uncharacterized protein [Source:UniProtKB/TrEMBL;Acc:E1C6L4]
ENSGALG00000015410	BVES	5.87326	18.8412	-1.6817	0.00040084	0.0016013	down	Blood vessel epicardial substance [Source:UniProtKB/Swiss-Prot;Acc:Q9DG23]
ENSGALG00000015419	PENK	4.63002	15.4975	-1.7429	0.0010971	0.0039087	down	Uncharacterized protein [Source:UniProtKB/TrEMBL;Acc:E1C652]
ENSGALG00000015434	GRIK2	5.40169	16.2936	-1.5928	0.0013359	0.0046532	down	glutamate receptor, ionotropic, kainate 2 [Source:HGNC Symbol;Acc:4580]
ENSGALG00000015440	RCSD1	43.1278	10.3228	2.0628	0.00048771	0.0019104	up	protein kinase substrate MK2S4 [Source:RefSeq peptide;Acc:NP_001025960]
ENSGALG00000015442	FSD1L	12.9898	33.5691	-1.3698	1.8473e-05	0.00010015	down	fibronectin type III and SPRY domain containing 1-like [Source:HGNC Symbol;Acc:13753]
ENSGALG00000015451	ZNF462	117.465	35.2409	1.7369	1.6015e-06	1.0676e-05	up	zinc finger protein 462 [Source:HGNC Symbol;Acc:21684]
ENSGALG00000015463	CD2	22.3784	67.8282	-1.5998	5.407e-11	6.8403e-10	down	CD2 molecule [Source:HGNC Symbol;Acc:1639]
ENSGALG00000015469	IGSF3	196.99	38.9296	2.3392	5.146e-17	1.1912e-15	up	immunoglobulin superfamily, member 3 [Source:HGNC Symbol;Acc:5950]
ENSGALG00000015474	CD80	20.4492	50.075	-1.292	3.6912e-07	2.7269e-06	down	CD80 antigen precursor [Source:RefSeq peptide;Acc:NP_001073207]
ENSGALG00000015479	ASPH	100.96	35.7186	1.499	0.00019574	0.00084843	up
ENSGALG00000015487	GJA5	62.5052	6.02387	3.3752	5.5915e-10	6.2465e-09	up	gap junction alpha-5 protein [Source:RefSeq peptide;Acc:NP_990835]
ENSGALG00000015491	GPR89	37.3402	89.7742	-1.2656	1.5907e-11	2.1379e-10	down	Golgi pH regulator [Source:UniProtKB/Swiss-Prot;Acc:Q5F448]
ENSGALG00000015497	VGLL3	67.7783	2.60061	4.7039	5.3817e-14	9.6122e-13	up	Uncharacterized protein [Source:UniProtKB/TrEMBL;Acc:F1NR63]
ENSGALG00000015512	CYP7B1	34.9824	6.58114	2.4102	0.00028764	0.0011985	up	Uncharacterized protein [Source:UniProtKB/TrEMBL;Acc:E1C672]
ENSGALG00000015528		10.8034	31.6585	-1.5511	1.0069e-05	5.7914e-05	down	Uncharacterized protein [Source:UniProtKB/TrEMBL;Acc:F1NQG8]
ENSGALG00000015544	ALDOB	75.495	163.095	-1.1113	1.5044e-17	3.6271e-16	down	Fructose-bisphosphate aldolase B [Source:UniProtKB/Swiss-Prot;Acc:P07341]
ENSGALG00000015547	TADA2B	13.9329	36.7535	-1.3994	5.9594e-06	3.5819e-05	down	Uncharacterized protein [Source:UniProtKB/TrEMBL;Acc:F1N9A7]
ENSGALG00000015556	AFAP1	189.102	26.2715	2.8476	5.9434e-22	1.9845e-20	up	actin filament-associated protein 1 isoform b [Source:RefSeq peptide;Acc:NP_001128120]
ENSGALG00000015573	FHL5	427.977	17.1428	4.6419	4.8408e-79	7.1628e-77	up	Uncharacterized protein [Source:UniProtKB/TrEMBL;Acc:E1C1I0]
ENSGALG00000015580	UFL1	76.2667	23.777	1.6815	0.00019553	0.00084775	up	E3 UFM1-protein ligase 1 [Source:RefSeq peptide;Acc:NP_001096671]
ENSGALG00000015597	CPZ	46.5574	7.61608	2.6119	7.7437e-06	4.5635e-05	up	carboxypeptidase Z precursor [Source:RefSeq peptide;Acc:NP_989909]
ENSGALG00000015599	SOHO-1	4.71576	24.7058	-2.3893	2.1975e-06	1.4302e-05	down	sensory organ homeobox protein SOHo [Source:RefSeq peptide;Acc:NP_990717]
ENSGALG00000015608	ADRA2C	4.63002	16.2936	-1.8152	0.00064778	0.0024589	down	Uncharacterized protein [Source:UniProtKB/TrEMBL;Acc:F1NDD8]
ENSGALG00000015617	RPS23	482.251	204.546	1.2374	4.7718e-10	5.3505e-09	up	ribosomal protein S23 [Source:HGNC Symbol;Acc:10410]
ENSGALG00000015624	VCAN	1015.09	15.6037	6.0236	5.0212e-204	1.7223e-201	up	versican core protein precursor [Source:RefSeq peptide;Acc:NP_990118]
ENSGALG00000015627	HAPLN1	117.422	3.63555	5.0134	6.8197e-24	2.5667e-22	up	Hyaluronan and proteoglycan link protein 1 [Source:UniProtKB/Swiss-Prot;Acc:P07354]
ENSGALG00000015632	TRPA1	7.58808	23.5913	-1.6364	9.2262e-05	0.0004346	down	transient receptor potential cation channel, subfamily A, member 1 [Source:HGNC Symbol;Acc:497]
ENSGALG00000015637	RPL7	868.386	426.421	1.0261	1.1196e-09	1.1899e-08	up	60S ribosomal protein L7 [Source:RefSeq peptide;Acc:NP_001006345]
ENSGALG00000015655		28.4232	1.99026	3.836	7.2734e-06	4.3116e-05	up
ENSGALG00000015656	AKAP2	347.251	36.7801	3.239	4.4026e-46	3.7969e-44	up	A-kinase anchor protein 2 [Source:RefSeq peptide;Acc:NP_001191146]
ENSGALG00000015664	ADD1	240.847	106.731	1.1741	5.0637e-05	0.0002534	up	alpha-adducin [Source:RefSeq peptide;Acc:NP_001073198]
ENSGALG00000015666	TNIP2	22.1641	46.6783	-1.0745	7.2013e-06	4.2773e-05	down	TNFAIP3-interacting protein 2 [Source:RefSeq peptide;Acc:NP_001026337]
ENSGALG00000015673	ZFHX4	28.5518	4.7501	2.5876	0.0005091	0.0019849	up	Zinc finger homeobox protein 4 [Source:UniProtKB/TrEMBL;Acc:F1NAX1]
ENSGALG00000015688	MXD4	72.7942	17.2224	2.0795	4.9484e-06	3.0236e-05	up	max dimerization protein 4 [Source:RefSeq peptide;Acc:NP_001006460]
ENSGALG00000015691	SMC2	90.2853	30.8624	1.5486	0.00024254	0.0010297	up	structural maintenance of chromosomes protein 2 [Source:RefSeq peptide;Acc:NP_990561]
ENSGALG00000015704	TXN	1683.74	435.629	1.9505	2.5737e-94	4.68e-92	up	Thioredoxin [Source:UniProtKB/Swiss-Prot;Acc:P08629]
ENSGALG00000015718	CTBP1	360.627	155.957	1.2094	2.0232e-07	1.5492e-06	up	C-terminal-binding protein 1 [Source:RefSeq peptide;Acc:NP_001012908]
ENSGALG00000015721	SVEP1	987.737	59.3629	4.0565	2.5524e-162	7.1337e-160	up	sushi, von Willebrand factor type A, EGF and pentraxin domain containing 1 [Source:HGNC Symbol;Acc:15985]
ENSGALG00000015725	FGFRL1	67.221	13.348	2.3323	1.0383e-06	7.1265e-06	up	Fibroblast growth factor receptor-like 1 [Source:UniProtKB/Swiss-Prot;Acc:Q7T2H2]
ENSGALG00000015758	PAG1	38.4977	5.06854	2.9251	9.4061e-06	5.4537e-05	up	phosphoprotein associated with glycosphingolipid microdomains 1 [Source:HGNC Symbol;Acc:30043]
ENSGALG00000015764	FABP5	32.7531	7.13841	2.198	0.0012379	0.0043518	up	fatty acid binding protein 5 (psoriasis-associated) [Source:RefSeq peptide;Acc:NP_001006346]
ENSGALG00000015770	APP	901.224	235.223	1.9379	1.1634e-50	1.0838e-48	up	amyloid beta A4 protein precursor [Source:RefSeq peptide;Acc:NP_989639]
ENSGALG00000015780	PNRC1	570.264	280.574	1.0232	9.092e-07	6.2887e-06	up	proline-rich nuclear receptor coactivator 1 [Source:RefSeq peptide;Acc:NP_001012291]
ENSGALG00000015792	ADAMTS1	223.184	40.7871	2.452	1.4673e-20	4.4559e-19	up	ADAM metallopeptidase with thrombospondin type 1 motif, 1 [Source:HGNC Symbol;Acc:217]
ENSGALG00000015799	ELAVL2	13.4185	32.2953	-1.2671	5.2441e-05	0.00026155	down	Uncharacterized protein [Source:UniProtKB/TrEMBL;Acc:E1C240]
ENSGALG00000015847	PRSS35	109.749	19.478	2.4943	3.7783e-11	4.8573e-10	up	Uncharacterized protein [Source:UniProtKB/TrEMBL;Acc:E1BQU9]
ENSGALG00000015860	UBE3D	10.2461	22.5829	-1.1402	0.0013155	0.0045957	down	ubiquitin protein ligase E3D [Source:HGNC Symbol;Acc:21381]
ENSGALG00000015862	CA2	26.7083	58.0626	-1.1203	3.2639e-07	2.4302e-06	down	Carbonic anhydrase 2 [Source:UniProtKB/Swiss-Prot;Acc:P07630]
ENSGALG00000015865	FAM46A	163.122	23.432	2.7994	1.0261e-18	2.7506e-17	up	uncharacterized protein LOC421845 [Source:RefSeq peptide;Acc:NP_001026256]
ENSGALG00000015874	TTK	75.3664	175.7	-1.2211	1.9369e-20	5.8233e-19	down	Uncharacterized protein [Source:UniProtKB/TrEMBL;Acc:E1BQR2]
ENSGALG00000015879	HUNK	41.5844	9.36751	2.1503	0.00036375	0.0014683	up	Uncharacterized protein [Source:UniProtKB/TrEMBL;Acc:E1BQB2]
ENSGALG00000015889	PHIP	86.1698	28.2087	1.611	0.00016764	0.00073981	up	pleckstrin homology domain interacting protein [Source:HGNC Symbol;Acc:15673]
ENSGALG00000015903	FILIP1	95.1297	31.4196	1.5982	8.9971e-05	0.00042502	up	filamin A interacting protein 1 [Source:HGNC Symbol;Acc:21015]
ENSGALG00000015908	COL12A1	3755.33	168.111	4.4815	0	0	up	collagen alpha-1(XII) chain precursor [Source:RefSeq peptide;Acc:NP_990352]
ENSGALG00000015917	EEF1A	9784.51	4449.41	1.1369	1.9604e-133	4.623e-131	up	Elongation factor 1-alpha 1 [Source:UniProtKB/Swiss-Prot;Acc:Q90835]
ENSGALG00000015920	OTUD6B	87.1129	22.2113	1.9716	2.1743e-06	1.4163e-05	up	OTU domain-containing protein 6B [Source:UniProtKB/Swiss-Prot;Acc:Q5ZIP6]
ENSGALG00000015926	RUNX1T1	83.7262	15.9221	2.3946	2.4242e-08	2.1421e-07	up	protein CBFA2T1 [Source:RefSeq peptide;Acc:NP_990075]
ENSGALG00000015928		4.54428	16.4263	-1.8539	0.00054433	0.0021033	down
ENSGALG00000015954	GEM	123.596	49.9954	1.3058	0.00063933	0.0024299	up	GTP-binding protein GEM [Source:RefSeq peptide;Acc:NP_998744]
ENSGALG00000015968	ESRP1	35.5397	135.418	-1.9299	4.8963e-24	1.8614e-22	down	epithelial splicing regulatory protein 1 [Source:HGNC Symbol;Acc:25966]
ENSGALG00000015972	IFNGR2	157.935	44.1839	1.8377	3.1659e-09	3.1685e-08	up	interferon gamma receptor 2 precursor [Source:RefSeq peptide;Acc:NP_001008676]
ENSGALG00000016006	ITSN1	169.853	62.6535	1.4388	4.6641e-06	2.8604e-05	up	Uncharacterized protein [Source:UniProtKB/TrEMBL;Acc:E1BUQ4]
ENSGALG00000016017	SLC4A11	64.563	174.082	-1.431	2.2467e-23	8.25e-22	down	solute carrier family 4, sodium borate transporter, member 11 [Source:HGNC Symbol;Acc:16438]
ENSGALG00000016026	C20orf194	235.488	74.1174	1.6678	8.9937e-11	1.1018e-09	up	chromosome 20 open reading frame 194 [Source:HGNC Symbol;Acc:17721]
ENSGALG00000016027	CBR1	61.9479	125.201	-1.0151	8.657e-13	1.3739e-11	down	carbonyl reductase [Source:RefSeq peptide;Acc:NP_001025966]
ENSGALG00000016032	FBXO43	19.5061	67.4301	-1.7895	5.4597e-12	7.8927e-11	down	F-box protein 43 [Source:HGNC Symbol;Acc:28521]
ENSGALG00000016034	ATRN	237.76	76.1077	1.6434	1.5334e-10	1.8294e-09	up	attractin [Source:HGNC Symbol;Acc:885]
ENSGALG00000016038	ADAM33	128.269	13.4807	3.2502	3.9547e-18	1.0168e-16	up	disintegrin and metalloproteinase domain-containing protein 33 precursor [Source:RefSeq peptide;Acc:NP_001075887]
ENSGALG00000016071	CTHRC1	96.2872	16.3467	2.5583	2.5364e-10	2.9312e-09	up	collagen triple helix repeat containing 1 [Source:HGNC Symbol;Acc:18831]
ENSGALG00000016077	LRP12	161.922	47.2356	1.7774	7.424e-09	7.0469e-08	up	low density lipoprotein receptor-related protein 12 [Source:HGNC Symbol;Acc:31708]
ENSGALG00000016078	ZFPM2	55.5173	11.7028	2.2461	1.7832e-05	9.7227e-05	up	Uncharacterized protein [Source:UniProtKB/TrEMBL;Acc:F1P082]
ENSGALG00000016086	EGR4	21.9068	1.59221	3.7823	9.2216e-05	0.00043452	up	Uncharacterized protein [Source:UniProtKB/TrEMBL;Acc:E1BRY3]
ENSGALG00000016105	DYSF	159.05	28.7659	2.467	3.085e-15	6.1669e-14	up	dysferlin, limb girdle muscular dystrophy 2B (autosomal recessive) [Source:HGNC Symbol;Acc:3097]
ENSGALG00000016108	SYBU	55.946	7.2711	2.9438	8.0936e-08	6.5568e-07	up	syntabulin (syntaxin-interacting) [Source:HGNC Symbol;Acc:26011]
ENSGALG00000016112	NOV	766.054	34.6306	4.4673	2.1601e-136	5.1748e-134	up	protein NOV precursor [Source:RefSeq peptide;Acc:NP_990599]
ENSGALG00000016114	TNFRSF11B	166.852	29.1905	2.515	2.2172e-16	4.8497e-15	up	tumor necrosis factor receptor superfamily member 11B precursor [Source:RefSeq peptide;Acc:NP_001028813]
ENSGALG00000016116		84.6693	18.7085	2.1781	2.6129e-07	1.9688e-06	up
ENSGALG00000016131	EEF1D	835.204	293.206	1.5102	2.8652e-27	1.2681e-25	up	eukaryotic translation elongation factor 1 delta (guanine nucleotide exchange protein) [Source:HGNC Symbol;Acc:3211]
ENSGALG00000016138	DSCAM	7.03077	21.7337	-1.6282	0.00018111	0.00079146	down	Down syndrome cell adhesion molecule [Source:HGNC Symbol;Acc:3039]
ENSGALG00000016152	LY6E	351.324	140.964	1.3175	5.4878e-09	5.3126e-08	up	lymphocyte antigen 6E precursor [Source:RefSeq peptide;Acc:NP_990106]
ENSGALG00000016172	RPLP1	756.108	306.713	1.3017	4.1491e-17	9.6636e-16	up	60S acidic ribosomal protein P1 [Source:UniProtKB/Swiss-Prot;Acc:P18660]
ENSGALG00000016202	HSF2BP	15.3905	33.6487	-1.1285	9.542e-05	0.00044724	down	Uncharacterized protein [Source:UniProtKB/TrEMBL;Acc:F1NKF0]
ENSGALG00000016217		160.55	61.0082	1.3959	1.915e-05	0.00010364	up
ENSGALG00000016221	EFHC2	37.5975	106.944	-1.5081	1.1704e-15	2.4099e-14	down	EF-hand domain-containing family member C2 [Source:UniProtKB/Swiss-Prot;Acc:Q32TG3]
ENSGALG00000016224	MAOA	57.1893	9.0756	2.6557	5.1034e-07	3.673e-06	up	monoamine oxidase A [Source:RefSeq peptide;Acc:NP_001025970]
ENSGALG00000016226	CASK	205.564	71.3311	1.527	5.2991e-08	4.4161e-07	up	Uncharacterized protein [Source:UniProtKB/TrEMBL;Acc:E1BWL4]
ENSGALG00000016231	DDX3X	2631.44	954.053	1.4637	5.1878e-76	7.3175e-74	up	ATP-dependent RNA helicase DDX3X [Source:RefSeq peptide;Acc:NP_001025971]
ENSGALG00000016232	RPL8	961.586	414.108	1.2154	1.1834e-17	2.8761e-16	up	Uncharacterized protein [Source:UniProtKB/TrEMBL;Acc:F1NIX0]
ENSGALG00000016249		54.0597	118.54	-1.1327	2.1799e-13	3.6314e-12	down
ENSGALG00000016268	CXorf22	7.03077	24.122	-1.7786	3.9371e-05	0.00020095	down	chromosome X open reading frame 22 [Source:HGNC Symbol;Acc:28546]
ENSGALG00000016289	DST	234.973	86.404	1.4433	6.3511e-08	5.235e-07	up	dystonin [Source:HGNC Symbol;Acc:1090]
ENSGALG00000016293	BMP5	38.1976	5.09508	2.9063	1.1192e-05	6.3788e-05	up	bone morphogenetic protein 5 precursor [Source:RefSeq peptide;Acc:NP_990479]
ENSGALG00000016301	MLIP	6.30197	17.9654	-1.5114	0.0010188	0.0036749	down	Uncharacterized protein [Source:UniProtKB/TrEMBL;Acc:F1NRL4]
ENSGALG00000016308	MYC	70.9936	21.2826	1.738	0.00018936	0.00082384	up	Myc proto-oncogene protein [Source:UniProtKB/Swiss-Prot;Acc:P01109]
ENSGALG00000016330	ANGIOPOIETIN-2	318.314	48.0052	2.7292	1.012e-33	5.6153e-32	up	angiopoietin-2 [Source:RefSeq peptide;Acc:NP_990148]
ENSGALG00000016333	MTSS1	255.466	81.3885	1.6502	2.5777e-11	3.3859e-10	up	metastasis suppressor protein 1 [Source:RefSeq peptide;Acc:NP_001026125]
ENSGALG00000016359	FBXO25	85.9554	173.949	-1.017	3.2873e-17	7.7521e-16	down	Uncharacterized protein [Source:UniProtKB/TrEMBL;Acc:E1BRA5]
ENSGALG00000016377	PXDN	192.274	38.4784	2.321	1.9474e-16	4.3008e-15	up
ENSGALG00000016385	TSSC1	20.0634	45.7761	-1.19	3.0086e-06	1.9151e-05	down	protein TSSC1 [Source:RefSeq peptide;Acc:NP_001026259]
ENSGALG00000016392	RPS7	534.853	235.09	1.1859	8.3902e-10	9.0904e-09	up	Uncharacterized protein [Source:UniProtKB/TrEMBL;Acc:F1NN16]
ENSGALG00000016403	ID2	257.266	22.7952	3.4965	9.2176e-38	6.2384e-36	up	DNA-binding protein inhibitor ID-2 [Source:RefSeq peptide;Acc:NP_990333]
ENSGALG00000016411	COL14A1	247.492	74.5686	1.7307	4.0113e-12	5.8664e-11	up	collagen alpha-1(XIV) chain precursor [Source:RefSeq peptide;Acc:NP_990665]
ENSGALG00000016417	DSCC1	47.8864	124.458	-1.378	1.3368e-16	2.9802e-15	down	Uncharacterized protein [Source:UniProtKB/TrEMBL;Acc:F1NKY0]
ENSGALG00000016420	SH3KBP1	92.5146	29.164	1.6655	4.9753e-05	0.00024963	up	SH3 domain-containing kinase-binding protein 1 [Source:RefSeq peptide;Acc:NP_001025976]
ENSGALG00000016439	GRHL1	33.0532	103.149	-1.6419	2.6336e-16	5.7274e-15	down	grainyhead-like 1 (Drosophila) [Source:HGNC Symbol;Acc:17923]
ENSGALG00000016443	HPCAL1	41.4987	8.41218	2.3025	0.00014834	0.00066314	up	Hippocalcin-like protein 1 [Source:UniProtKB/Swiss-Prot;Acc:P42324]
ENSGALG00000016447	PDIA6	701.362	244.431	1.5207	1.5295e-23	5.6997e-22	up	Uncharacterized protein [Source:UniProtKB/TrEMBL;Acc:F1NK96]
ENSGALG00000016451	ROCK2	164.923	45.8026	1.8483	1.1296e-09	1.1989e-08	up	Rho-associated, coiled-coil containing protein kinase 2 [Source:HGNC Symbol;Acc:10252]
ENSGALG00000016459	FAM84A	38.9264	130.774	-1.7482	2.1736e-21	6.9946e-20	down	Uncharacterized protein [Source:UniProtKB/TrEMBL;Acc:E1BWY1]
ENSGALG00000016465	ZPAX	24.179	97.3106	-2.0088	2.6162e-18	6.843e-17	down	zona pellucida protein [Source:RefSeq peptide;Acc:NP_001039302]
ENSGALG00000016478	MATN3	178.427	23.5913	2.919	1.6671e-21	5.4109e-20	up	Matrilin-3 [Source:UniProtKB/Swiss-Prot;Acc:O42401]
ENSGALG00000016480	SDC1	725.327	69.102	3.3918	1.1852e-99	2.2083e-97	up	Syndecan [Source:UniProtKB/TrEMBL;Acc:F1NV24]
ENSGALG00000016481	PUM2	265.84	89.6946	1.5675	1.6273e-10	1.9354e-09	up	pumilio homolog 2 [Source:RefSeq peptide;Acc:NP_001034381]
ENSGALG00000016485	CRHOB	365.643	80.5393	2.1827	7.9731e-27	3.3897e-25	up	rho-related GTP-binding protein RhoB [Source:RefSeq peptide;Acc:NP_990240]
ENSGALG00000016492	TDRD15	35.9684	105.511	-1.5526	7.3197e-16	1.5322e-14	down	tudor domain containing 15 [Source:HGNC Symbol;Acc:45037]
ENSGALG00000016507	FNDC4	7.07364	19.1596	-1.4375	0.00092659	0.0033738	down	Uncharacterized protein [Source:UniProtKB/TrEMBL;Acc:F1NUC6]
ENSGALG00000016522	PPEF1	36.0112	97.7352	-1.4404	7.0142e-14	1.2425e-12	down	protein phosphatase, EF-hand calcium binding domain 1 [Source:HGNC Symbol;Acc:9243]
ENSGALG00000016545	REPS2	131.527	45.6965	1.5252	1.3883e-05	7.7778e-05	up	ralBP1-associated Eps domain-containing protein 2 [Source:RefSeq peptide;Acc:NP_001025977]
ENSGALG00000016569	FANCB	13.8043	31.7381	-1.2011	9.372e-05	0.00044055	down	Fanconi anemia, complementation group B [Source:RefSeq peptide;Acc:NP_001186029]
ENSGALG00000016575	GPM6B	43.2992	11.0393	1.9717	0.00083945	0.0030969	up	neuronal membrane glycoprotein M6-b [Source:RefSeq peptide;Acc:NP_001012563]
ENSGALG00000016583	ESCO2	48.0579	103.573	-1.1078	1.1642e-11	1.593e-10	down	Uncharacterized protein [Source:UniProtKB/TrEMBL;Acc:F1NGQ2]
ENSGALG00000016595	TRIM35	182.5	422.785	-1.212	1.5913e-46	1.3963e-44	down	Uncharacterized protein [Source:UniProtKB/TrEMBL;Acc:F1NGM4]
ENSGALG00000016602	ARHGAP6	90.3282	16.6386	2.4406	3.8632e-09	3.8108e-08	up	Uncharacterized protein [Source:UniProtKB/TrEMBL;Acc:F1NBP4]
ENSGALG00000016609	CENPO	307.125	132.127	1.2169	1.2806e-06	8.6824e-06	up	centromere protein O [Source:RefSeq peptide;Acc:NP_001026270]
ENSGALG00000016611	WWC3	156.049	48.934	1.6731	1.1772e-07	9.3414e-07	up	Uncharacterized protein [Source:UniProtKB/TrEMBL;Acc:F1NGE8]
ENSGALG00000016635	MXRA5	110.392	30.8889	1.8375	7.3897e-07	5.1753e-06	up	matrix-remodelling associated 5 [Source:HGNC Symbol;Acc:7539]
ENSGALG00000016639	KIF13B	139.372	54.3209	1.3594	0.00012337	0.00056051	up	kinesin family member 13B [Source:HGNC Symbol;Acc:14405]
ENSGALG00000016664	NEIL2	26.494	102.432	-1.9509	9.7958e-19	2.6353e-17	down	Uncharacterized protein [Source:UniProtKB/TrEMBL;Acc:E1BYL0]
ENSGALG00000016666	CTSB	501.199	179.575	1.4808	3.097e-16	6.6869e-15	up	cathepsin B precursor [Source:RefSeq peptide;Acc:NP_990702]
ENSGALG00000016669	GAL2	15.3477	76.9569	-2.326	1.4009e-16	3.1138e-15	down	Gallinacin-2 [Source:UniProtKB/Swiss-Prot;Acc:P46158]
ENSGALG00000016691		1023.66	327.518	1.6441	2.5211e-40	1.8561e-38	up	Uncharacterized protein [Source:UniProtKB/TrEMBL;Acc:F1NFF6]
ENSGALG00000016692	CENPQ	17.1053	34.4714	-1.011	0.00018086	0.00079077	down	centromere protein Q [Source:RefSeq peptide;Acc:NP_001038114]
ENSGALG00000016746	ATP10A	196.304	63.025	1.6391	6.6695e-09	6.3748e-08	up	ATPase, class V, type 10A [Source:HGNC Symbol;Acc:13542]
ENSGALG00000016761	LYG2	3.85835	23.2197	-2.5893	2.1636e-06	1.4106e-05	down	lysozyme g precursor [Source:RefSeq peptide;Acc:NP_001001470]
ENSGALG00000016770		29.795	98.266	-1.7216	3.0064e-16	6.51e-15	down	Histone H2A [Source:UniProtKB/TrEMBL;Acc:E1BVN0]
ENSGALG00000016771		25.5937	93.8343	-1.8743	9.8671e-17	2.226e-15	down	Histone H2A [Source:UniProtKB/TrEMBL;Acc:F1P5G5]
ENSGALG00000016775	RPL31	445.21	161.875	1.4596	4.1479e-14	7.4704e-13	up	Uncharacterized protein [Source:UniProtKB/TrEMBL;Acc:F1P4V6]
ENSGALG00000016781	MAP4K4	162.179	66.979	1.2758	0.00015656	0.00069517	up	mitogen-activated protein kinase kinase kinase kinase 4 [Source:HGNC Symbol;Acc:6866]
ENSGALG00000016783	IL1R1	80.3823	24.9446	1.6881	0.00012227	0.000556	up	interleukin 1 receptor, type I precursor [Source:RefSeq peptide;Acc:NP_990816]
ENSGALG00000016785	IL1RL1	56.2461	13.7196	2.0355	8.4763e-05	0.00040328	up	interleukin-1 receptor-like 1 isoform L precursor [Source:RefSeq peptide;Acc:NP_989606]
ENSGALG00000016796	C1H2ORF49	107.991	35.7717	1.594	3.1943e-05	0.0001655	up	ashwin [Source:RefSeq peptide;Acc:NP_001025984]
ENSGALG00000016797	FHL2	406.155	30.0928	3.7545	3.7471e-63	4.5978e-61	up	Uncharacterized protein [Source:UniProtKB/TrEMBL;Acc:F1P4R3]
ENSGALG00000016800	C2orf40	32.6673	5.62581	2.5377	0.00025263	0.0010674	up	Uncharacterized protein [Source:UniProtKB/TrEMBL;Acc:F1P4Q3]
ENSGALG00000016807	LIMS1	132.213	45.0065	1.5547	8.0941e-06	4.7533e-05	up	LIM and senescent cell antigen-like-containing domain protein 1 [Source:RefSeq peptide;Acc:NP_001001766]
ENSGALG00000016817	RASA3	109.32	41.8752	1.3844	0.00048794	0.0019108	up	ras GTPase-activating protein 3 [Source:RefSeq peptide;Acc:NP_001012843]
ENSGALG00000016820	GAS6	198.019	61.1409	1.6954	1.363e-09	1.4335e-08	up	Uncharacterized protein [Source:UniProtKB/TrEMBL;Acc:F1P3F0]
ENSGALG00000016834	MCF2L	58.5611	146.669	-1.3245	1.2815e-18	3.4172e-17	down	guanine nucleotide exchange factor DBS [Source:RefSeq peptide;Acc:NP_001238992]
ENSGALG00000016841	COL4A1	6798.41	161.132	5.3989	0	0	up	collagen alpha-1(IV) chain precursor [Source:RefSeq peptide;Acc:NP_001155871]
ENSGALG00000016843	COL4A2	3624.7	82.1316	5.4638	0	0	up	collagen, type IV, alpha 2 precursor [Source:RefSeq peptide;Acc:NP_001155862]
ENSGALG00000016852	BAFF	179.37	43.1755	2.0547	1.3929e-12	2.1408e-11	up	tumor necrosis factor ligand superfamily member 13B [Source:RefSeq peptide;Acc:NP_989658]
ENSGALG00000016884	SLC15A1	67.6497	139.849	-1.0477	1.6748e-14	3.1282e-13	down	solute carrier family 15 member 1 [Source:RefSeq peptide;Acc:NP_989696]
ENSGALG00000016886	FARP1	160.765	70.0573	1.1983	0.00062539	0.0023865	up	FERM, RhoGEF and pleckstrin domain-containing protein 1 [Source:RefSeq peptide;Acc:NP_001238993]
ENSGALG00000016898	TGDS	46.4717	108.085	-1.2177	3.9469e-13	6.4748e-12	down	Uncharacterized protein [Source:UniProtKB/TrEMBL;Acc:F1P029]
ENSGALG00000016909	NDFIP2	45.2284	11.7824	1.9406	0.00078608	0.0029178	up	NEDD4 family-interacting protein 2 [Source:RefSeq peptide;Acc:NP_001025991]
ENSGALG00000016913	SLAIN1	9.34578	23.777	-1.3472	0.00034984	0.0014178	down	Uncharacterized protein [Source:UniProtKB/TrEMBL;Acc:F1NZF3]
ENSGALG00000016944	PCDH8	26.2796	117.903	-2.1656	3.1879e-23	1.1511e-21	down	protocadherin-8 precursor [Source:RefSeq peptide;Acc:NP_001092079]
ENSGALG00000016947	ELF1	67.8212	18.9473	1.8397	0.00010204	0.00047394	up	ETS-related transcription factor Elf-1 [Source:RefSeq peptide;Acc:NP_001006269]
ENSGALG00000016972	NUFIP1	53.7596	139.849	-1.3793	1.7741e-18	4.6648e-17	down	nuclear fragile X mental retardation-interacting protein 1 [Source:RefSeq peptide;Acc:NP_001025996]
ENSGALG00000016986	LCP1	98.2164	22.9544	2.0972	8.8545e-08	7.1425e-07	up	plastin-2 [Source:RefSeq peptide;Acc:NP_001008440]
ENSGALG00000017005	CAB39L	43.2135	11.2782	1.938	0.0010478	0.0037626	up	calcium binding protein 39-like [Source:RefSeq peptide;Acc:NP_001006272]
ENSGALG00000017031		119.051	313.374	-1.3963	7.8674e-40	5.6009e-38	down	Uncharacterized protein [Source:UniProtKB/TrEMBL;Acc:E1BUX1]
ENSGALG00000017032	SLC25A15	33.9535	71.8353	-1.0811	2.3541e-08	2.0851e-07	down	mitochondrial ornithine transporter 1 [Source:RefSeq peptide;Acc:NP_001008442]
ENSGALG00000017036	LHFP	100.36	25.6877	1.966	3.9937e-07	2.936e-06	up	Uncharacterized protein [Source:UniProtKB/TrEMBL;Acc:E1BUW2]
ENSGALG00000017046	OSF-2	611.805	77.3549	2.9835	9.6365e-72	1.3103e-69	up	periostin precursor [Source:RefSeq peptide;Acc:NP_001025712]
ENSGALG00000017056	DCLK1	18.6058	40.8137	-1.1333	1.6607e-05	9.1274e-05	down	Uncharacterized protein [Source:UniProtKB/TrEMBL;Acc:E1BT40]
ENSGALG00000017065	STARD13	101.174	33.7018	1.5859	6.3104e-05	0.00030872	up	StAR-related lipid transfer (START) domain containing 13 [Source:HGNC Symbol;Acc:19164]
ENSGALG00000017070	PDS5B	136.457	50.8181	1.425	5.0751e-05	0.0002538	up	sister chromatid cohesion protein PDS5 homolog B [Source:RefSeq peptide;Acc:NP_001012845]
ENSGALG00000017072	N4BP2L1	44.4996	11.2251	1.9871	0.00064407	0.0024467	up	Uncharacterized protein [Source:UniProtKB/TrEMBL;Acc:E1BT15]
ENSGALG00000017074	ZAR1	42.6562	169.756	-1.9926	1.5659e-30	7.8254e-29	down	ZAR1-like protein [Source:RefSeq peptide;Acc:NP_001165014]
ENSGALG00000017075	FRY	110.434	21.1233	2.3863	1.6859e-10	1.9972e-09	up	furry homolog (Drosophila) [Source:HGNC Symbol;Acc:20367]
ENSGALG00000017076	B3GALTL	82.6973	23.432	1.8194	2.2442e-05	0.00012011	up	Uncharacterized protein [Source:UniProtKB/TrEMBL;Acc:F1P3A0]
ENSGALG00000017082	HMGB1	359.469	124.325	1.5318	5.0602e-13	8.2031e-12	up	high mobility group protein B1 [Source:RefSeq peptide;Acc:NP_990233]
ENSGALG00000017091	FLT1	35.9255	8.54487	2.0719	0.0013899	0.0048224	up	vascular endothelial growth factor receptor 1 precursor [Source:RefSeq peptide;Acc:NP_989583]
ENSGALG00000017092	PAN3	117.208	30.6766	1.9339	7.213e-08	5.894e-07	up	Uncharacterized protein [Source:UniProtKB/TrEMBL;Acc:F1P381]
ENSGALG00000017099	RASL11A	106.319	5.51966	4.2677	9.0288e-20	2.6105e-18	up	Uncharacterized protein [Source:UniProtKB/TrEMBL;Acc:E1C2T3]
ENSGALG00000017102	GPR12	6.2591	24.2812	-1.9558	1.6514e-05	9.0831e-05	down	G protein-coupled receptor 12 [Source:HGNC Symbol;Acc:4466]
ENSGALG00000017111	NUPL1	65.9778	132.843	-1.0097	2.0379e-13	3.4099e-12	down	nucleoporin p58/p45 [Source:RefSeq peptide;Acc:NP_001026000]
ENSGALG00000017120	SACS	114.893	32.0831	1.8404	4.2033e-07	3.0781e-06	up	spastic ataxia of Charlevoix-Saguenay (sacsin) [Source:HGNC Symbol;Acc:10519]
ENSGALG00000017128	SKA3	47.1147	123.556	-1.3909	1.2566e-16	2.8139e-15	down	spindle and kinetochore associated complex subunit 3 [Source:HGNC Symbol;Acc:20262]
ENSGALG00000017130	LATS2	143.788	41.7425	1.7844	4.4616e-08	3.7724e-07	up	large tumor suppressor kinase 2 [Source:HGNC Symbol;Acc:6515]
ENSGALG00000017148	CENPJ	15.7764	37.815	-1.2612	1.2624e-05	7.125e-05	down	Uncharacterized protein [Source:UniProtKB/TrEMBL;Acc:E1C0R7]
ENSGALG00000017149	RNF17	25.508	94.5508	-1.8901	5.7627e-17	1.3258e-15	down	ring finger protein 17 [Source:HGNC Symbol;Acc:10060]
ENSGALG00000017158	KDELC2	28.466	5.36044	2.4088	0.0010777	0.0038498	up	Uncharacterized protein [Source:UniProtKB/TrEMBL;Acc:F1P0I2]
ENSGALG00000017170	ALKBH8	13.8043	38.903	-1.4948	1.5176e-06	1.0162e-05	down	alkB, alkylation repair homolog 8 (E. coli) [Source:HGNC Symbol;Acc:25189]
ENSGALG00000017173	GUCY1A2	61.0476	7.53647	3.018	1.1805e-08	1.089e-07	up	Uncharacterized protein [Source:UniProtKB/TrEMBL;Acc:E1C0P0]
ENSGALG00000017179	PDGFD	51.2732	5.65235	3.1813	6.1885e-08	5.1097e-07	up	Uncharacterized protein [Source:UniProtKB/TrEMBL;Acc:F1NPV1]
ENSGALG00000017180	DYNC2H1	62.5052	16.559	1.9164	9.7844e-05	0.00045648	up	Uncharacterized protein [Source:UniProtKB/TrEMBL;Acc:E1C9F0]
ENSGALG00000017183	MMP13	32.5816	1.08801	4.9043	1.2983e-07	1.0237e-06	up	Uncharacterized protein [Source:UniProtKB/TrEMBL;Acc:F1NZ56]
ENSGALG00000017194	TRPC6	15.905	0	4.2273	0.00045471	0.0017946	up	transient receptor potential cation channel, subfamily C, member 6 [Source:HGNC Symbol;Acc:12338]
ENSGALG00000017195	PGR	63.6199	10.084	2.6574	1.1583e-07	9.206e-07	up	Progesterone receptor [Source:UniProtKB/Swiss-Prot;Acc:P07812]
ENSGALG00000017201	CEP57	36.6543	98.3456	-1.4239	8.0723e-14	1.4183e-12	down	Uncharacterized protein [Source:UniProtKB/TrEMBL;Acc:F1NYM7]
ENSGALG00000017229	FAT3	30.3095	5.09508	2.5726	0.00036448	0.00147	up	protocadherin Fat 3 precursor [Source:RefSeq peptide;Acc:NP_001104793]
ENSGALG00000017234	FOLH1	64.6916	8.94292	2.8548	1.6705e-08	1.5152e-07	up	Uncharacterized protein [Source:UniProtKB/TrEMBL;Acc:E1C7K6]
ENSGALG00000017235	NOX4	31.8528	4.21936	2.9163	5.7885e-05	0.00028541	up	NADPH oxidase 4 [Source:HGNC Symbol;Acc:7891]
ENSGALG00000017239	CTSC	147.646	53.631	1.461	1.3214e-05	7.4331e-05	up	Uncharacterized protein [Source:UniProtKB/TrEMBL;Acc:F1NWG2]
ENSGALG00000017242	FZD4	199.091	21.7868	3.1919	1.1314e-26	4.7965e-25	up	Frizzled-4 [Source:UniProtKB/Swiss-Prot;Acc:Q9IA05]
ENSGALG00000017244	PRSS23	132.856	37.6558	1.8189	7.8013e-08	6.337e-07	up	Uncharacterized protein [Source:UniProtKB/TrEMBL;Acc:E1C744]
ENSGALG00000017247	PRCP	112.75	39.4072	1.5166	6.4753e-05	0.00031597	up	prolylcarboxypeptidase (angiotensinase C) [Source:HGNC Symbol;Acc:9344]
ENSGALG00000017261		86.1269	18.6819	2.2048	1.4956e-07	1.1653e-06	up	teneurin transmembrane protein 4 [Source:HGNC Symbol;Acc:29945]
ENSGALG00000017272	VWF	400.711	74.9931	2.4177	8.3438e-35	4.8809e-33	up	von Willebrand factor [Source:HGNC Symbol;Acc:12726]
ENSGALG00000017299	RPS11	531.895	195.019	1.4475	3.0961e-16	6.6869e-15	up	40S ribosomal protein S11 [Source:RefSeq peptide;Acc:NP_001026004]
ENSGALG00000017311	P4HA3	87.756	5.20122	4.0766	5.0882e-16	1.0801e-14	up	Uncharacterized protein [Source:UniProtKB/TrEMBL;Acc:F1P527]
ENSGALG00000017329	FCHSD2	88.9992	33.0915	1.4273	0.0010398	0.0037382	up	FCH and double SH3 domains 2 [Source:HGNC Symbol;Acc:29114]
ENSGALG00000017330	RPS3	696.646	255.576	1.4467	9.3881e-21	2.8858e-19	up	40S ribosomal protein S3 [Source:RefSeq peptide;Acc:NP_001026007]
ENSGALG00000017334	DCHS1	77.9386	22.6359	1.7837	5.6571e-05	0.00027993	up	dachsous 1 (Drosophila) [Source:HGNC Symbol;Acc:13681]
ENSGALG00000017343	FOLR1	91.5286	220.495	-1.2684	3.9311e-26	1.63e-24	down	folate receptor alpha precursor [Source:RefSeq peptide;Acc:NP_990165]
ENSGALG00000017411	RXFP3	6.64493	32.8526	-2.3057	7.4373e-08	6.0641e-07	down	relaxin/insulin-like family peptide receptor 3 [Source:HGNC Symbol;Acc:24883]
ENSGALG00000017417	USP43	35.1967	84.5199	-1.2639	6.3678e-11	7.9558e-10	down	ubiquitin specific peptidase 43 [Source:HGNC Symbol;Acc:20072]
ENSGALG00000017485	TLR1LA	10.7605	24.2016	-1.1694	0.00076013	0.002835	down	toll-like receptor 6 precursor [Source:RefSeq peptide;Acc:NP_001007489]
ENSGALG00000017510	TUSC1	12.3896	27.4922	-1.1499	0.00037181	0.001496	down	Uncharacterized protein [Source:UniProtKB/TrEMBL;Acc:F1NGU4]
ENSGALG00000017644	COTL1	151.162	35.8247	2.0771	4.9119e-11	6.2464e-10	up	coactosin-like protein [Source:RefSeq peptide;Acc:NP_001159797]
ENSGALG00000017652	TTC9	10.0746	23.5116	-1.2227	0.00069535	0.0026204	down	tetratricopeptide repeat domain 9 [Source:HGNC Symbol;Acc:20267]
ENSGALG00000017715	TINAGL1	132.256	29.5621	2.1615	1.6649e-10	1.9786e-09	up	tubulointerstitial nephritis antigen-like 1 [Source:HGNC Symbol;Acc:19168]
ENSGALG00000018357	MT-ND6	1908.72	535.965	1.8324	1.0559e-93	1.8749e-91	up	NADH-ubiquinone oxidoreductase chain 6 [Source:UniProtKB/Swiss-Prot;Acc:P18941]
ENSGALG00000018360	MT-CYB	4576.69	1125.61	2.0236	9.2275e-273	4.2202e-270	up	Cytochrome b [Source:UniProtKB/Swiss-Prot;Acc:P18946]
ENSGALG00000018361	MT-ND5	3407.01	982.394	1.7941	1.9403e-158	5.2294e-156	up	NADH-ubiquinone oxidoreductase chain 5 [Source:UniProtKB/Swiss-Prot;Acc:P18940]
ENSGALG00000018364	MT-ND4	3123.85	779.387	2.0029	6.1205e-183	1.8475e-180	up	NADH-ubiquinone oxidoreductase chain 4 [Source:UniProtKB/Swiss-Prot;Acc:P18939]
ENSGALG00000018366	MT-ND3	718.767	223.44	1.6856	1.8775e-30	9.3519e-29	up	NADH-ubiquinone oxidoreductase chain 3 [Source:UniProtKB/Swiss-Prot;Acc:P18938]
ENSGALG00000018367	MT-CO3	7800.89	2294.46	1.7655	0	0	up	Cytochrome c oxidase subunit 3 [Source:UniProtKB/Swiss-Prot;Acc:P18945]
ENSGALG00000018368	MT-ATP6	6816.2	1717.54	1.9886	0	0	up	ATP synthase subunit a [Source:UniProtKB/Swiss-Prot;Acc:P14092]
ENSGALG00000018370		5997.33	1855.59	1.6924	1.2075e-243	5.0623e-241	up
ENSGALG00000018373	MT-CO1	13713.8	3521.94	1.9612	0	0	up	Cytochrome c oxidase subunit 1 [Source:UniProtKB/Swiss-Prot;Acc:P18943]
ENSGALG00000018378	MT-ND2	1874.43	580.653	1.6907	3.6967e-77	5.3136e-75	up	NADH-ubiquinone oxidoreductase chain 2 [Source:UniProtKB/Swiss-Prot;Acc:P18937]
ENSGALG00000018382	MT-ND1	2530.65	678.282	1.8995	2.2527e-133	5.2307e-131	up	NADH-ubiquinone oxidoreductase chain 1 [Source:UniProtKB/Swiss-Prot;Acc:P18936]
ENSGALG00000018503	NKX6-3	2.78658	12.4192	-2.156	0.0013021	0.0045555	down	Uncharacterized protein [Source:UniProtKB/TrEMBL;Acc:E1C0H3]
ENSGALG00000018557	SOD3	264.683	61.0878	2.1153	8.4122e-19	2.2835e-17	up	Superoxide dismutase [Cu-Zn] [Source:UniProtKB/TrEMBL;Acc:F1NHI4]
ENSGALG00000018967	LYN	87.2415	23.6178	1.8851	6.0768e-06	3.6467e-05	up	tyrosine-protein kinase Lyn [Source:RefSeq peptide;Acc:NP_001006390]
ENSGALG00000019003		29.5378	89.9865	-1.6071	3.6854e-14	6.6773e-13	down	Uncharacterized protein [Source:UniProtKB/TrEMBL;Acc:E1C4C8]
ENSGALG00000019025	UNCX	3.85835	14.6483	-1.9247	0.00089519	0.0032793	down	Uncharacterized protein [Source:UniProtKB/TrEMBL;Acc:E1BRJ0]
ENSGALG00000019033	RELT	8.74559	23.8566	-1.4478	0.00020865	0.0008995	down	RELT tumor necrosis factor receptor [Source:HGNC Symbol;Acc:13764]
ENSGALG00000019041	NOBOX	8.18827	37.8946	-2.2104	1.3712e-08	1.2543e-07	down	NOBOX oogenesis homeobox [Source:HGNC Symbol;Acc:22448]
ENSGALG00000019054	NAALAD2	25.0364	2.70676	3.2094	0.00014229	0.00063897	up	Uncharacterized protein [Source:UniProtKB/TrEMBL;Acc:E1C7K7]
ENSGALG00000019063	MMP10	2601.77	41.4506	5.972	0	0	up
ENSGALG00000019211	MAEL	18.0056	75.1258	-2.0609	8.8365e-15	1.6818e-13	down	Uncharacterized protein [Source:UniProtKB/TrEMBL;Acc:E1C5I1]
ENSGALG00000019229	DPT	24.3505	3.18442	2.9348	0.00041267	0.0016429	up	Uncharacterized protein [Source:UniProtKB/TrEMBL;Acc:E1C203]
ENSGALG00000019284		111.463	237.266	-1.0899	2.2336e-24	8.6884e-23	down	Uncharacterized protein [Source:UniProtKB/TrEMBL;Acc:E1BVD1]
ENSGALG00000019286	PEX26	12.4325	25.8204	-1.0544	0.00094237	0.0034239	down	peroxisomal biogenesis factor 26 [Source:HGNC Symbol;Acc:22965]
ENSGALG00000019445	COX6C	246.163	83.538	1.5591	9.8891e-10	1.057e-08	up	cytochrome c oxidase subunit 6C [Source:RefSeq peptide;Acc:NP_001185586]
ENSGALG00000019500		9.51726	21.5479	-1.1789	0.0014247	0.0049316	down	Uncharacterized protein [Source:UniProtKB/TrEMBL;Acc:E1C2N0]
ENSGALG00000019552	SERPINB2	30.8668	3.50286	3.1394	3.1274e-05	0.00016231	up	serpin peptidase inhibitor, clade B (ovalbumin), member 2 [Source:HGNC Symbol;Acc:8584]
ENSGALG00000019696	CATHL2	4.15844	22.9278	-2.463	3.8979e-06	2.425e-05	down	Cathelicidin-2 [Source:UniProtKB/Swiss-Prot;Acc:Q2IAL7]
ENSGALG00000019713		10.932	36.0901	-1.723	7.2352e-07	5.0742e-06	down
ENSGALG00000019867	C2orf44	26.2368	58.5934	-1.1591	1.8226e-07	1.4027e-06	down	chromosome 2 open reading frame 44 [Source:HGNC Symbol;Acc:26157]
ENSGALG00000019896		9.51726	38.6377	-2.0214	3.504e-08	3.0031e-07	down
ENSGALG00000020002	SLC22A3	20.6207	73.6132	-1.8359	3.1539e-13	5.2023e-12	down	Uncharacterized protein [Source:UniProtKB/TrEMBL;Acc:E1BXN3]
ENSGALG00000020078	H3-IX	349.18	145.263	1.2653	4.2609e-08	3.6067e-07	up	histone H3.2 [Source:RefSeq peptide;Acc:NP_001026653]
ENSGALG00000020180	ALB	64.3487	6.7669	3.2493	7.9005e-10	8.6093e-09	up	serum albumin precursor [Source:RefSeq peptide;Acc:NP_990592]
ENSGALG00000020251	FNIP2	39.6552	80.1148	-1.0146	1.0769e-08	1.002e-07	down	folliculin interacting protein 2 [Source:HGNC Symbol;Acc:29280]
ENSGALG00000020260	PGRMC1	526.879	138.761	1.9249	6.2571e-30	3.0761e-28	up	Membrane-associated progesterone receptor component 1 [Source:UniProtKB/Swiss-Prot;Acc:Q5ZKN2]
ENSGALG00000020390		4.8015	17.1428	-1.836	0.00043657	0.0017289	down	Uncharacterized protein [Source:UniProtKB/TrEMBL;Acc:E1C206]
ENSGALG00000020486		5.01585	16.0017	-1.6737	0.0011354	0.0040358	down
ENSGALG00000020522	MYRF	86.1698	30.3847	1.5038	0.00055043	0.0021246	up	myelin regulatory factor [Source:HGNC Symbol;Acc:1181]
ENSGALG00000020716	C1orf228	6.94503	18.2574	-1.3944	0.0014439	0.0049893	down	chromosome 1 open reading frame 228 [Source:HGNC Symbol;Acc:34345]
ENSGALG00000020719		58.947	11.3312	2.3791	3.2485e-06	2.0565e-05	up	Uncharacterized protein [Source:UniProtKB/TrEMBL;Acc:F1NYI5]
ENSGALG00000020754	ATP6V0E2	15.562	31.4196	-1.0136	0.00034446	0.001399	down	Uncharacterized protein [Source:UniProtKB/TrEMBL;Acc:F1P345]
ENSGALG00000020819		71.2937	311.091	-2.1255	1.3678e-57	1.5405e-55	down
ENSGALG00000020943	AGXT	6.94503	27.9433	-2.0085	2.925e-06	1.8666e-05	down	alanine-glyoxylate aminotransferase [Source:HGNC Symbol;Acc:341]
ENSGALG00000020956	SCARF2	144.559	18.5758	2.9602	4.8014e-18	1.2206e-16	up	scavenger receptor class F, member 2 [Source:HGNC Symbol;Acc:19869]
ENSGALG00000021139		145.117	41.9548	1.7903	3.4466e-08	2.9589e-07	up	Ig lambda chain V-1 region [Source:UniProtKB/Swiss-Prot;Acc:P04210]
ENSGALG00000021171		38.4977	6.39538	2.5897	5.3712e-05	0.00026754	up	Uncharacterized protein [Source:UniProtKB/TrEMBL;Acc:F1NPJ6]
ENSGALG00000021198	HAUS3	17.6198	62.9719	-1.8375	1.5503e-11	2.0946e-10	down	HAUS augmin-like complex, subunit 3 [Source:HGNC Symbol;Acc:28719]
ENSGALG00000021253	ITGB1BP3	689.787	170.95	2.0126	3.4286e-42	2.6674e-40	up	integrin beta 1 binding protein 3 [Source:RefSeq peptide;Acc:NP_001025721]
ENSGALG00000021271	MPZL3	49.9442	120.318	-1.2685	5.6817e-15	1.1022e-13	down	myelin protein zero-like protein 3 [Source:RefSeq peptide;Acc:NP_001239214]
ENSGALG00000021285	UNG	28.3374	62.9189	-1.1508	7.1767e-08	5.8675e-07	down	uracil-DNA glycosylase [Source:RefSeq peptide;Acc:NP_989520]
ENSGALG00000021301		58.9899	204.387	-1.7928	3.0908e-33	1.666e-31	down	tripartite motif containing 69 [Source:HGNC Symbol;Acc:17857]
ENSGALG00000021313	PDGFRB	161.536	58.5138	1.465	4.8028e-06	2.9406e-05	up	Uncharacterized protein [Source:UniProtKB/TrEMBL;Acc:F1N868]
ENSGALG00000021344		11.0177	52.3572	-2.2486	1.7998e-11	2.4039e-10	down	Uncharacterized protein [Source:UniProtKB/TrEMBL;Acc:E1BUJ6]
ENSGALG00000021345	B3GNT9	39.741	6.15655	2.6904	2.3424e-05	0.00012465	up	Uncharacterized protein [Source:UniProtKB/TrEMBL;Acc:F1NIE6]
ENSGALG00000021395		61.1763	12.3396	2.3097	3.8529e-06	2.3999e-05	up	Uncharacterized protein [Source:UniProtKB/TrEMBL;Acc:E1BSC3]
ENSGALG00000021452		11.8751	46.8641	-1.9805	1.7659e-09	1.8292e-08	down
ENSGALG00000021525		99.331	26.3511	1.9144	9.2975e-07	6.4162e-06	up	Uncharacterized protein [Source:UniProtKB/TrEMBL;Acc:F1NVG0]
ENSGALG00000021569	C1QA	86.5985	14.9137	2.5377	2.5467e-09	2.5813e-08	up	complement component 1, q subcomponent, A chain [Source:HGNC Symbol;Acc:1241]
ENSGALG00000021637	WDR18	35.4968	80.1944	-1.1758	7.9732e-10	8.6759e-09	down	WD repeat domain 18 [Source:RefSeq peptide;Acc:NP_001026107]
ENSGALG00000021697	CEP85	51.2732	153.569	-1.5826	9.2908e-23	3.2459e-21	down	Uncharacterized protein [Source:UniProtKB/TrEMBL;Acc:E1C8I8]
ENSGALG00000021717	MT-ATP8	151.59	37.9742	1.9971	2.4441e-10	2.8375e-09	up	ATP synthase protein 8 [Source:UniProtKB/Swiss-Prot;Acc:P14093]
ENSGALG00000021719	MT-ND4L	225.842	54.4536	2.0522	2.0144e-15	4.0753e-14	up	NADH-ubiquinone oxidoreductase chain 4L [Source:UniProtKB/Swiss-Prot;Acc:P18942]
ENSGALG00000021869	PODN	446.668	16.8244	4.7306	2.2412e-83	3.6371e-81	up	Uncharacterized protein [Source:UniProtKB/TrEMBL;Acc:E1C4H4]
ENSGALG00000021972	PLIN3	57.2322	164.369	-1.522	2.0366e-23	7.5153e-22	down	Uncharacterized protein [Source:UniProtKB/TrEMBL;Acc:H9L1F4]
ENSGALG00000022149		17.4912	35.9309	-1.0386	0.00010753	0.0004957	down	Uncharacterized protein [Source:UniProtKB/TrEMBL;Acc:H9L1Y4]
ENSGALG00000022234		16.6338	0	5.5915	0.00010701	0.00049343	up	Uncharacterized protein [Source:UniProtKB/TrEMBL;Acc:H9L031]
ENSGALG00000022490	ARPC1B	120.08	31.1277	1.9477	3.9767e-08	3.3775e-07	up	actin-related protein 2/3 complex subunit 1B [Source:RefSeq peptide;Acc:NP_001025803]
ENSGALG00000022531		37.9833	76.1077	-1.0027	2.9946e-08	2.6023e-07	down
ENSGALG00000022586	HPX	773.685	359.946	1.104	5.4899e-11	6.9393e-10	up	hemopexin [Source:HGNC Symbol;Acc:5171]
ENSGALG00000022679	WPKCI	87.3701	27.0411	1.692	5.9293e-05	0.00029159	up	Uncharacterized protein; Wpkci [Source:UniProtKB/TrEMBL;Acc:Q98TH7]
ENSGALG00000022685		118.194	18.6819	2.6614	4.7377e-13	7.7134e-12	up
ENSGALG00000022789	CPQ	388.15	99.009	1.971	1.5917e-23	5.9169e-22	up	syndecan-2 precursor [Source:RefSeq peptide;Acc:NP_001001462]
ENSGALG00000022815	GAL1	14.0187	56.1254	-2.0013	3.6765e-11	4.7361e-10	down	Gallinacin-1 [Source:UniProtKB/Swiss-Prot;Acc:P46156]
ENSGALG00000022817	GAL7	8.48837	55.1701	-2.7003	1.183e-13	2.0358e-12	down	Gallinacin-7 [Source:UniProtKB/Swiss-Prot;Acc:Q6QLR2]
ENSGALG00000022891	B4GALT3	53.7596	129.924	-1.2731	4.2569e-16	9.0872e-15	down	Uncharacterized protein [Source:UniProtKB/TrEMBL;Acc:E1C999]
ENSGALG00000022909	PTPN3	12.6039	33.9672	-1.4303	1.0875e-05	6.2125e-05	down	Uncharacterized protein [Source:UniProtKB/TrEMBL;Acc:F1NHM0]
ENSGALG00000022994	SIX1	15.8192	39.5399	-1.3216	4.9273e-06	3.0122e-05	down	homeobox protein SIX1 [Source:RefSeq peptide;Acc:NP_001038150]
ENSGALG00000023014	PPP1R36	22.6356	74.9135	-1.7266	8.9477e-13	1.417e-11	down	protein phosphatase 1, regulatory subunit 36 [Source:HGNC Symbol;Acc:20097]
ENSGALG00000023019		4.71576	17.8858	-1.9233	0.00024343	0.0010332	down	Uncharacterized protein [Source:UniProtKB/TrEMBL;Acc:F1NND4]
ENSGALG00000023025	ZBTB42	15.8192	35.6125	-1.1707	4.3785e-05	0.00022147	down	Uncharacterized protein [Source:UniProtKB/TrEMBL;Acc:E1C0A8]
ENSGALG00000023068		13.0326	35.7186	-1.4545	5.4215e-06	3.29e-05	down	Uncharacterized protein [Source:UniProtKB/TrEMBL;Acc:F1NJW6]
ENSGALG00000023069	MYRIP	13.0755	36.6474	-1.4868	3.232e-06	2.0486e-05	down	Uncharacterized protein [Source:UniProtKB/TrEMBL;Acc:F1NJW5]
ENSGALG00000023073	AKAP12	515.39	151.18	1.7694	1.0308e-24	4.0619e-23	up	Uncharacterized protein [Source:UniProtKB/TrEMBL;Acc:F1NJW3]
ENSGALG00000023089	SSBP2	37.1259	7.21802	2.3627	0.00024106	0.0010248	up	single-stranded DNA binding protein 2 [Source:HGNC Symbol;Acc:15831]
ENSGALG00000023131	PDXP	28.9805	69.845	-1.2691	2.6421e-09	2.6744e-08	down	pyridoxal (pyridoxine, vitamin B6) phosphatase [Source:HGNC Symbol;Acc:30259]
ENSGALG00000023146	CBX7	38.1119	77.063	-1.0158	2.0059e-08	1.7945e-07	down	chromobox homolog 7 [Source:HGNC Symbol;Acc:1557]
ENSGALG00000023172		1555.64	3311.8	-1.0901	0	0	down
ENSGALG00000023188	NANP	17.2768	35.639	-1.0446	0.00010974	0.00050479	down	N-acylneuraminate-9-phosphatase [Source:RefSeq peptide;Acc:NP_001026230]
ENSGALG00000023191	MRPS18C	30.0951	66.7933	-1.1502	2.8791e-08	2.5103e-07	down	mitochondrial ribosomal protein S18C [Source:RefSeq peptide;Acc:NP_001239240]
ENSGALG00000023199	HNRNPDL	289.891	130.137	1.1555	1.4765e-05	8.2135e-05	up	Heterogeneous nuclear ribonucleoprotein D-like [Source:UniProtKB/Swiss-Prot;Acc:Q5ZI72]
ENSGALG00000023266	INPP5J	37.083	80.8578	-1.1246	1.5544e-09	1.6223e-08	down	inositol polyphosphate-5-phosphatase J [Source:HGNC Symbol;Acc:8956]
ENSGALG00000023294	RPLP0	1240.67	487.164	1.3486	9.0534e-30	4.4219e-28	up	60S acidic ribosomal protein P0 [Source:RefSeq peptide;Acc:NP_990318]
ENSGALG00000023435	GATM	7.88818	33.4364	-2.0837	2.0081e-07	1.5385e-06	down	glycine amidinotransferase, mitochondrial [Source:RefSeq peptide;Acc:NP_990076]
ENSGALG00000023517	AGPAT2	34.2536	84.7587	-1.3071	2.889e-11	3.7685e-10	down	1-acylglycerol-3-phosphate O-acyltransferase 2 [Source:HGNC Symbol;Acc:325]
ENSGALG00000023536	FZD7	147.603	50.075	1.5596	2.2039e-06	1.4337e-05	up	frizzled-7 precursor [Source:RefSeq peptide;Acc:NP_989552]
ENSGALG00000023542	ALPL	250.964	10.0044	4.6488	3.8111e-47	3.4035e-45	up	alkaline phosphatase, liver/bone/kidney [Source:HGNC Symbol;Acc:438]
ENSGALG00000023571	TRIM59	48.7009	13.8257	1.8166	0.0011635	0.0041242	up	tripartite motif-containing protein 59 [Source:RefSeq peptide;Acc:NP_001026491]
ENSGALG00000023577	TBX2	76.6525	12.207	2.6506	6.4038e-09	6.1443e-08	up	T-box 2 [Source:HGNC Symbol;Acc:11597]
ENSGALG00000023622	AVD	226.314	18.6289	3.6027	1.6701e-34	9.584e-33	up	Avidin [Source:UniProtKB/Swiss-Prot;Acc:P02701]
ENSGALG00000023626	NTN1	34.768	6.66075	2.384	0.00034231	0.0013906	up	Netrin-1 [Source:UniProtKB/Swiss-Prot;Acc:Q90922]
ENSGALG00000023689	ASS1	81.6255	14.6483	2.4783	1.4114e-08	1.2894e-07	up	argininosuccinate synthase [Source:RefSeq peptide;Acc:NP_001013413]
ENSGALG00000023693		9.34578	38.558	-2.0446	3.0872e-08	2.6747e-07	down	Uncharacterized protein [Source:UniProtKB/TrEMBL;Acc:F1NGA0]
ENSGALG00000023718	CTIF	53.5882	12.207	2.1342	5.8662e-05	0.00028876	up	CBP80/20-dependent translation initiation factor [Source:HGNC Symbol;Acc:23925]
ENSGALG00000023818		225.456	61.6186	1.8714	5.3513e-13	8.6471e-12	up
ENSGALG00000023834	JPH2	25.8509	93.1974	-1.8501	1.8874e-16	4.1768e-15	down	junctophilin 2 [Source:HGNC Symbol;Acc:14202]
ENSGALG00000023847	HAP1	8.57411	29.3498	-1.7753	5.8733e-06	3.5358e-05	down	huntingtin-associated protein 1 [Source:HGNC Symbol;Acc:4812]
ENSGALG00000023872	FAM129B	133.284	34.4979	1.9499	6.9254e-09	6.6027e-08	up	family with sequence similarity 129, member B [Source:HGNC Symbol;Acc:25282]
ENSGALG00000023930		3.77261	18.6554	-2.306	5.0232e-05	0.00025162	down	Uncharacterized protein [Source:UniProtKB/TrEMBL;Acc:E1BUD9]
ENSGALG00000023933	GOS2	13.3756	48.0052	-1.8436	3.7154e-09	3.6794e-08	down	G0/G1switch 2 [Source:RefSeq peptide;Acc:NP_001177853]
ENSGALG00000023936		141.13	23.5116	2.5856	1.1333e-14	2.1433e-13	up	Uncharacterized protein [Source:UniProtKB/TrEMBL;Acc:E1BUD0]
ENSGALG00000023973		2242.51	57.3992	5.2879	0	0	up	Uncharacterized protein [Source:UniProtKB/TrEMBL;Acc:F1P2H5]
ENSGALG00000023981	LMF2	319.214	110.659	1.5284	1.1338e-11	1.5571e-10	up	lipase maturation factor 2 [Source:RefSeq peptide;Acc:NP_001026743]
ENSGALG00000024011	EX-FABP	86.4699	26.1919	1.7231	4.5154e-05	0.00022815	up	extracellular fatty acid-binding protein precursor [Source:RefSeq peptide;Acc:NP_990753]
ENSGALG00000024047	MYCL	54.2312	131.304	-1.2757	2.7838e-16	6.0365e-15	down	Uncharacterized protein [Source:UniProtKB/TrEMBL;Acc:F1NXY9]
ENSGALG00000024083	C8orf4	61.2191	17.0101	1.8476	0.0002083	0.00089846	up	Uncharacterized protein [Source:UniProtKB/TrEMBL;Acc:E1C6H3]
ENSGALG00000024136		10.3747	38.5315	-1.893	8.9553e-08	7.2122e-07	down	beta-keratin [Source:RefSeq peptide;Acc:NP_001001310]
ENSGALG00000024272		20.3635	49.9954	-1.2958	3.6304e-07	2.6845e-06	down	Protein MRP-126 [Source:UniProtKB/Swiss-Prot;Acc:P28318]
ENSGALG00000024326	RPUSD4	24.1361	50.5792	-1.0674	3.2201e-06	2.042e-05	down	Uncharacterized protein [Source:UniProtKB/TrEMBL;Acc:E1BYI6]
ENSGALG00000024332	CDC34	63.92	165.961	-1.3765	1.3561e-21	4.4204e-20	down	Uncharacterized protein [Source:UniProtKB/TrEMBL;Acc:E1BW49]
ENSGALG00000024368	AMH	599.587	1204.96	-1.0069	2.8622e-108	6.0843e-106	down	muellerian-inhibiting factor precursor [Source:RefSeq peptide;Acc:NP_990361]
ENSGALG00000024372	BFIV21	617.25	231.109	1.4173	1.1625e-17	2.8299e-16	up	MHC BF2 class I precursor [Source:RefSeq peptide;Acc:NP_001026509]
ENSGALG00000024381		51.2303	191.57	-1.9028	6.4621e-33	3.4585e-31	down	Uncharacterized protein [Source:UniProtKB/TrEMBL;Acc:E1BVY8]
ENSGALG00000024398	RPS28	463.859	161.981	1.5179	4.9726e-16	1.057e-14	up	Uncharacterized protein [Source:UniProtKB/TrEMBL;Acc:F1NTT2]
ENSGALG00000024441		61.8622	3.47633	4.1534	6.6956e-12	9.5154e-11	up
ENSGALG00000024478	ZMAT1	11.4464	46.068	-2.0089	1.9189e-09	1.9728e-08	down	zinc finger, matrin-type 1 [Source:HGNC Symbol;Acc:29377]
ENSGALG00000024484		3.3439	13.6134	-2.0254	0.001053	0.0037785	down	Uncharacterized protein [Source:UniProtKB/TrEMBL;Acc:E1BRC5]
ENSGALG00000024486	C4orf48	33.9106	3.71516	3.1902	1.0322e-05	5.9233e-05	up	chromosome 4 open reading frame 48 [Source:HGNC Symbol;Acc:34437]
ENSGALG00000024487	C8orf22	10.2889	36.0105	-1.8073	4.1827e-07	3.0644e-06	down	Uncharacterized protein [Source:UniProtKB/TrEMBL;Acc:E1BRC2]
ENSGALG00000024488	CD99	381.376	82.9807	2.2004	2.6186e-28	1.216e-26	up	CD99 antigen precursor [Source:RefSeq peptide;Acc:NP_001185580]
ENSGALG00000025718		9.68874	44.7942	-2.2089	6.809e-10	7.5231e-09	down
ENSGALG00000025729	CDK5R2	5.61604	20.2211	-1.8482	0.00012748	0.00057811	down	cyclin-dependent kinase 5, regulatory subunit 2 (p39) [Source:HGNC Symbol;Acc:1776]
ENSGALG00000025764	FKBP10	290.576	30.7297	3.2412	7.0514e-39	4.8818e-37	up	FK506 binding protein 10, 65 kDa [Source:HGNC Symbol;Acc:18169]
ENSGALG00000025810	CCNB3	54.7885	112.516	-1.0382	7.2622e-12	1.0277e-10	down	G2/mitotic-specific cyclin-B3 [Source:RefSeq peptide;Acc:NP_990570]
ENSGALG00000025825	USH2A	15.8621	60.0264	-1.92	1.8608e-11	2.481e-10	down
ENSGALG00000025842	BRT-1	1135.17	331.604	1.7754	8.6734e-53	8.6691e-51	up	tropomyosin beta chain [Source:RefSeq peptide;Acc:NP_990777]
ENSGALG00000025858	LUZP1	31.0811	5.70542	2.4456	0.00053823	0.0020845	up	Uncharacterized protein [Source:UniProtKB/TrEMBL;Acc:E1BZQ0]
ENSGALG00000025874	CPXM1	34.5536	3.87438	3.1568	9.7974e-06	5.6503e-05	up	carboxypeptidase X (M14 family), member 1 [Source:HGNC Symbol;Acc:15771]
ENSGALG00000025887	ATF3	39.8267	4.93585	3.0124	4.2241e-06	2.6149e-05	up	Uncharacterized protein [Source:UniProtKB/TrEMBL;Acc:E1C5C1]
ENSGALG00000025898	SMAD6	41.7559	10.5882	1.9795	0.00099232	0.0035867	up	Mothers against decapentaplegic homolog 6 [Source:UniProtKB/Swiss-Prot;Acc:Q9W734]
ENSGALG00000025919	BAMBI	32.3673	74.7543	-1.2076	1.8439e-09	1.9033e-08	down	BMP and activin membrane-bound inhibitor homolog precursor [Source:RefSeq peptide;Acc:NP_001182330]
ENSGALG00000025937	FXYD6	282.86	57.7973	2.291	6.1515e-23	2.1743e-21	up	FXYD domain-containing ion transport regulator 6 precursor [Source:RefSeq peptide;Acc:NP_001074348]
ENSGALG00000025948	SLA2	11.8323	33.118	-1.4849	9.741e-06	5.6285e-05	down	Src-like-adaptor 2 [Source:HGNC Symbol;Acc:17329]
ENSGALG00000025956	STAT6	39.6981	6.84651	2.5356	5.5424e-05	0.00027516	up	signal transducer and activator of transcription 6, interleukin-4 induced [Source:HGNC Symbol;Acc:11368]
ENSGALG00000025971	KCNK3	18.9059	1.06147	4.1547	0.00014761	0.00066029	up	TASK-1 potassium channel [Source:UniProtKB/TrEMBL;Acc:Q2XP57]
ENSGALG00000025972	SELM	129.812	30.2255	2.1026	7.065e-10	7.7661e-09	up
ENSGALG00000025999	NDUFA4	323.801	120.106	1.4308	3.4695e-10	3.9579e-09	up	Uncharacterized protein [Source:UniProtKB/TrEMBL;Acc:E1C2A6]
ENSGALG00000026032		28.2088	3.34364	3.0767	8.5833e-05	0.00040781	up
ENSGALG00000026037	EIF4E1B	15.3477	71.5699	-2.2213	5.359e-15	1.0436e-13	down	eukaryotic translation initiation factor 4E family member 1B [Source:HGNC Symbol;Acc:33179]
ENSGALG00000026047	AEBP1	296.793	16.2671	4.1894	1.8897e-51	1.805e-49	up	AE binding protein 1 [Source:HGNC Symbol;Acc:303]
ENSGALG00000026053		17.2768	1.48606	3.5393	0.00080371	0.002973	up
ENSGALG00000026071	PIWIL2	20.0634	50.2343	-1.3241	2.5585e-07	1.9336e-06	down
ENSGALG00000026081	RBM38	127.711	272.029	-1.0909	9.8814e-28	4.5056e-26	down	RNA-binding protein 38 [Source:UniProtKB/Swiss-Prot;Acc:Q5ZJX4]
ENSGALG00000026109		10.9749	40.2033	-1.8731	5.469e-08	4.5427e-07	down
ENSGALG00000026147	PLVAP	93.9722	31.6319	1.5709	0.00013848	0.00062389	up	plasmalemma vesicle associated protein [Source:HGNC Symbol;Acc:13635]
ENSGALG00000026159	PDLIM7	237.374	41.2117	2.526	8.5422e-23	2.9913e-21	up	PDZ and LIM domain protein 7 [Source:RefSeq peptide;Acc:NP_001005345]
ENSGALG00000026163	TNFSF11	13.0755	27.2799	-1.061	0.00065053	0.0024681	down	tumor necrosis factor ligand superfamily member 11 [Source:RefSeq peptide;Acc:NP_001076830]
ENSGALG00000026172	CYBA	96.8445	33.3834	1.5365	0.0001673	0.00073851	up	cytochrome b-245, alpha polypeptide [Source:HGNC Symbol;Acc:2577]
ENSGALG00000026179		12.6897	41.5302	-1.7105	1.1762e-07	9.3383e-07	down
ENSGALG00000026181	STRIP2	92.9433	206.961	-1.1549	1.2781e-22	4.4344e-21	down	striatin interacting protein 2 [Source:HGNC Symbol;Acc:22209]
ENSGALG00000026182	CTTNBP2NL	71.5938	20.4334	1.8089	8.875e-05	0.00041989	up	CTTNBP2 N-terminal like [Source:HGNC Symbol;Acc:25330]
ENSGALG00000026187	NMNAT3	23.9646	99.3009	-2.0509	5.7424e-19	1.5873e-17	down	Uncharacterized protein [Source:UniProtKB/TrEMBL;Acc:E1C0K6]
ENSGALG00000026191	TCHP	32.7102	88.1023	-1.4294	1.413e-12	2.1694e-11	down	trichoplein, keratin filament binding [Source:HGNC Symbol;Acc:28135]
ENSGALG00000026192	ST8SIA4	52.0877	11.2516	2.2108	4.2126e-05	0.00021421	up	CMP-N-acetylneuraminate-poly-alpha-2,8-sialyltransferase [Source:RefSeq peptide;Acc:NP_989614]
ENSGALG00000026243	BRN3	8.05966	32.1627	-1.9966	5.6311e-07	4.0221e-06	down	Brain-specific homeobox/POU domain protein 3 [Source:UniProtKB/Swiss-Prot;Acc:Q91998]
ENSGALG00000026246	GIF	422.661	145.183	1.5416	2.869e-15	5.758e-14	up	gastric intrinsic factor (vitamin B synthesis) [Source:HGNC Symbol;Acc:4268]
ENSGALG00000026249	HOXC6	38.755	4.43165	3.1285	3.239e-06	2.0522e-05	up	homeobox C6 [Source:HGNC Symbol;Acc:5128]
ENSGALG00000026254	ECE-1	186.315	55.9928	1.7344	1.6075e-09	1.6744e-08	up	endothelin converting enzyme 1 [Source:RefSeq peptide;Acc:NP_990048]
ENSGALG00000026264	MAFA	6.21623	23.9362	-1.9451	1.9884e-05	0.00010741	down	transcription factor MafA [Source:RefSeq peptide;Acc:NP_990356]
ENSGALG00000026269	TAP1	62.4624	17.1959	1.8609	0.00015982	0.00070882	up	antigen peptide transporter 1 [Source:RefSeq peptide;Acc:NP_001129440]
ENSGALG00000026283		11.6608	45.033	-1.9493	4.7018e-09	4.5959e-08	down
ENSGALG00000026301		50.1157	130.694	-1.3829	2.0755e-17	4.9485e-16	down	serine/threonine-protein kinase 35-like [Source:RefSeq peptide;Acc:NP_001026549]
ENSGALG00000026311	OCC-1	24.3076	3.87438	2.6494	0.0010824	0.003863	up	Overexpressed in colon carcinoma 1 protein homolog [Source:UniProtKB/Swiss-Prot;Acc:P0C915]
ENSGALG00000026313	RND3	180.099	83.2992	1.1124	0.0013528	0.0047043	up	Uncharacterized protein [Source:UniProtKB/TrEMBL;Acc:E1C8F0]
ENSGALG00000026315	RAB34	70.0076	18.1777	1.9453	2.8149e-05	0.00014736	up	RAB34, member RAS oncogene family [Source:HGNC Symbol;Acc:16519]
ENSGALG00000026316	TMEM136	7.97392	22.291	-1.4831	0.00028736	0.0011977	down	transmembrane protein 136 [Source:HGNC Symbol;Acc:28280]
ENSGALG00000026326	WBP1L	61.6478	17.4612	1.8199	0.00025103	0.001061	up	WW domain binding protein 1-like [Source:HGNC Symbol;Acc:23510]
ENSGALG00000026347		5.61604	16.4794	-1.553	0.001434	0.0049628	down
ENSGALG00000026357	BCDIN3D	21.9068	69.8981	-1.6739	1.0266e-11	1.4188e-10	down	BCDIN3 domain containing [Source:HGNC Symbol;Acc:27050]
ENSGALG00000026373	KCNJ8	95.3869	20.2476	2.236	2.1342e-08	1.8992e-07	up	Uncharacterized protein [Source:UniProtKB/TrEMBL;Acc:F1NK63]
ENSGALG00000026383	TMSB4X	1424.85	387.04	1.8803	2.5927e-74	3.5899e-72	up	thymosin, beta 4 [Source:RefSeq peptide;Acc:NP_001001315]
ENSGALG00000026468	CHSY1	47.5434	12.605	1.9152	0.00068459	0.0025811	up	chondroitin sulfate synthase 1 [Source:HGNC Symbol;Acc:17198]
ENSGALG00000026473	CHST11	86.2555	18.6023	2.2131	1.3243e-07	1.0413e-06	up	carbohydrate (chondroitin 4) sulfotransferase 11 [Source:HGNC Symbol;Acc:17422]
ENSGALG00000026483	TDRD6	17.9628	62.4677	-1.7981	2.9437e-11	3.8299e-10	down	tudor domain containing 6 [Source:HGNC Symbol;Acc:21339]
ENSGALG00000026484	RUNX2	20.3635	1.75143	3.5394	0.00027405	0.0011473	up	runt-related transcription factor 2 [Source:RefSeq peptide;Acc:NP_989459]
ENSGALG00000026490	RPS16	489.41	214.604	1.1894	3.682e-09	3.6487e-08	up	Uncharacterized protein [Source:UniProtKB/TrEMBL;Acc:F1NBU1]
ENSGALG00000026531	CHST14	81.8398	29.164	1.4886	0.00088954	0.0032625	up	carbohydrate (N-acetylgalactosamine 4-0) sulfotransferase 14 [Source:HGNC Symbol;Acc:24464]
ENSGALG00000026534	ZNF469	107.133	10.8005	3.3102	1.0259e-15	2.1297e-14	up	zinc finger protein 469 [Source:HGNC Symbol;Acc:23216]
ENSGALG00000026541		18.5201	2.04334	3.1801	0.0011436	0.0040621	up
ENSGALG00000026558	ZNF362	77.7243	22.9544	1.7596	7.4797e-05	0.00035963	up	zinc finger protein 362 [Source:HGNC Symbol;Acc:18079]
ENSGALG00000026572	RGS5	288.905	81.0966	1.8329	1.3732e-15	2.8235e-14	up	Uncharacterized protein [Source:UniProtKB/TrEMBL;Acc:E1C5A5]
ENSGALG00000026578		33.9106	71.4903	-1.076	2.7368e-08	2.3945e-07	down	Uncharacterized protein [Source:UniProtKB/TrEMBL;Acc:F1N8G2]
[truncated: 5,946 more rows]

## Sheet: Supplementary Table S9
Supplementary Table S9-1 The significantly enriched GO terms for intersection genes
Supplementary Table S9-1 The significantly enriched GO terms for intersection genes	Ontology	Description	GeneRatio	BgRatio	pvalue	p.adjust	qvalue	gene	Count
GO:0031012	CC	extracellular matrix	41/294	87/2180	6.37416e-15	9.27385e-12	8.59258e-12	LOXL2/ELN/ZP3/GPC1/COL3A1/FMOD/FN1/MMP2/ANXA2/COL6A3/SPARC/WNT4/CDH13/COL6A1/COL6A2/TNC/LAMB1/COL17A1/CYR61/RARRES1/COL1A2/TGFB3/THBS2/DCN/MGP/CRTAP/SPON1/FBLN1/CCDC80/COL8A1/VCAN/HAPLN1/COL12A1/NOV/COL14A1/MATN3/COL1A1/OGN/TIMP2/WNT11/WNT2B	41
GO:0022626	CC	cytosolic ribosome	21/294	26/2180	9.78771e-15	9.27385e-12	8.59258e-12	RPL36/RPL22/RPL35/RPS17/RPL27/ribosomal protein L26 like 1/RPL7A/RPS4X/RPL5/RPS13/RPL13/RPS27A/RPL39/RPL15/RPSA/RPS12/RPS6/RPS15/RPLP1/RPLP0/RPL10L	21
GO:0005578	CC	proteinaceous extracellular matrix	38/294	78/2180	1.77009e-14	1.11811e-11	1.03597e-11	LOXL2/ELN/ZP3/GPC1/COL3A1/FMOD/FN1/MMP2/ANXA2/COL6A3/SPARC/WNT4/CDH13/COL6A1/COL6A2/TNC/LAMB1/COL17A1/CYR61/RARRES1/COL1A2/DCN/CRTAP/SPON1/FBLN1/CCDC80/COL8A1/VCAN/HAPLN1/COL12A1/NOV/COL14A1/MATN3/COL1A1/OGN/TIMP2/WNT11/WNT2B	38
GO:0044391	CC	ribosomal subunit	21/294	29/2180	4.34026e-13	2.0562e-10	1.90514e-10	RPL36/RPL22/RPL35/RPS17/RPL27/ribosomal protein L26 like 1/RPL7A/RPS4X/RPL5/RPS13/RPL13/RPS27A/RPL39/RPL15/RPSA/RPS12/RPS6/RPS15/RPLP1/RPLP0/RPL10L	21
GO:0003735	MF	structural constituent of ribosome	21/294	30/2180	1.27193e-12	4.82061e-10	4.46648e-10	RPL36/RPL22/RPL35/RPS17/RPL27/ribosomal protein L26 like 1/RPS4X/RPL5/RPS13/RPL13/RPS27A/RPL39/RPL15/RPL37A/RPSA/RPS12/RPS6/RPS15/RPLP1/RPLP0/RPL10L	21
GO:0005840	CC	ribosome	22/294	36/2180	2.245e-11	7.09045e-09	6.56957e-09	RPL36/RPL22/RPL35/RPS17/RPL27/ribosomal protein L26 like 1/RPL7A/RPS4X/RPL5/RPS13/RPL13/RPS27A/RPL39/RPL15/RPL37A/RPSA/RPS12/RPS6/RPS15/RPLP1/RPLP0/RPL10L	22
GO:0005198	MF	structural molecule activity	39/294	106/2180	4.15584e-10	1.12504e-07	1.0424e-07	TUBB3/NEFM/LMNB2/RPL36/RPL22/RPL35/ELN/RPS17/TLN1/COL3A1/RPL27/ribosomal protein L26 like 1/RPS4X/RPL5/RPS13/RPL13/MYH11/LAMB1/RPS27A/TUBAL3/RPL39/COL1A2/RPL15/DES/RPL37A/MGP/RPSA/RPS12/RPS6/RPS15/BVES/VCAN/HAPLN1/RPLP1/RPLP0/COL1A1/RPL10L/CTNNA2/LOC776816	39
GO:0007155	BP	cell adhesion	51/294	163/2180	6.01724e-10	1.26696e-07	1.17389e-07	CSRP1/TLN1/ITGAV/FN1/MMP2/COL6A3/PRKAR1A/WNT4/CDH5/CDH11/CDH13/COL6A1/COL6A2/THY1/TNC/APOA1/NRP1/ITGB1/PXN/NCAM1/LAMB1/CEBPB/EPHB3/PTK7/CYR61/ITGA8/CAV1/THBS2/CNTNAP5/RPSA/SPON1/ZYX/ITGA1/ANXA1/CCDC80/COL8A1/EPHA3/BVES/VCAN/HAPLN1/FGFRL1/COL12A1/NOV/DSCAM/COL14A1/HMGB1/FZD4/SMAD6/CTNNA2/MYL9/LOC776816	51
GO:0022610	BP	biological adhesion	51/294	163/2180	6.01724e-10	1.26696e-07	1.17389e-07	CSRP1/TLN1/ITGAV/FN1/MMP2/COL6A3/PRKAR1A/WNT4/CDH5/CDH11/CDH13/COL6A1/COL6A2/THY1/TNC/APOA1/NRP1/ITGB1/PXN/NCAM1/LAMB1/CEBPB/EPHB3/PTK7/CYR61/ITGA8/CAV1/THBS2/CNTNAP5/RPSA/SPON1/ZYX/ITGA1/ANXA1/CCDC80/COL8A1/EPHA3/BVES/VCAN/HAPLN1/FGFRL1/COL12A1/NOV/DSCAM/COL14A1/HMGB1/FZD4/SMAD6/CTNNA2/MYL9/LOC776816	51
GO:0044421	CC	extracellular region part	82/294	332/2180	1.11051e-09	2.10442e-07	1.94983e-07	RACK1/CSRP1/LOXL2/ELN/ZP3/OLFML3/GPC1/COL3A1/PLS1/RPL27/FMOD/FN1/MMP2/ANXA2/COL6A3/SPARC/WNT4/LEPRE1/CDH13/WFDC1/COL6A1/RPS13/COL6A2/LECT2/IGF2/TNC/APOA1/LAMB1/RPS27A/COL17A1/TWSG1/SEMA3C/CYR61/S100A11/CAPZA2/SERPINI1/RARRES1/COL1A2/ACTC1/CFL2/TGFB3/THBS2/SERPINH1/INHA/DCN/HSPA2/MGP/CRTAP/SPON1/NCS1/LY86/BASP1/FBLN1/ANXA1/CCDC80/COL8A1/ALDOB/VCAN/HAPLN1/COL12A1/EEF1A1/NOV/RPLP1/COL14A1/MATN3/CTSB…	82
GO:0022625	CC	cytosolic large ribosomal subunit	13/294	16/2180	1.47346e-09	2.53837e-07	2.3519e-07	RPL36/RPL22/RPL35/RPL27/ribosomal protein L26 like 1/RPL7A/RPL5/RPL13/RPL39/RPL15/RPLP1/RPLP0/RPL10L	13
GO:0005576	CC	extracellular region	96/294	429/2180	8.66597e-09	1.3685e-06	1.26797e-06	RACK1/CSRP1/LOXL2/ELN/ZP3/OLFML3/GPC1/COL3A1/PLS1/FRZB/RPL27/ANG/FMOD/FN1/MMP2/ANXA2/COL6A3/SPARC/WNT4/LEPRE1/CDH13/WFDC1/DKK3/COL6A1/RPS13/COL6A2/LECT2/IGF2/TNC/APOA1/LAMB1/RPS27A/COL17A1/TWSG1/SEMA3C/CYR61/S100A11/CAPZA2/SERPINI1/RARRES1/COL1A2/ACTC1/CFL2/TGFB3/CRIM1/AGT/THBS2/SERPINH1/INHA/DCN/IGFBP2/HSPA2/MGP/CRTAP/SPON1/CFC1B/NCS1/LY86/BASP1/FBLN1/ANXA1/CCDC80/COL8A1/ALDOB/VCAN/HAPLN1/TXN/CO…	96
GO:0015934	CC	large ribosomal subunit	13/294	18/2180	1.74467e-08	2.36987e-06	2.19578e-06	RPL36/RPL22/RPL35/RPL27/ribosomal protein L26 like 1/RPL7A/RPL5/RPL13/RPL39/RPL15/RPLP1/RPLP0/RPL10L	13
GO:0044445	CC	cytosolic part	21/294	43/2180	1.75083e-08	2.36987e-06	2.19578e-06	RPL36/RPL22/RPL35/RPS17/RPL27/ribosomal protein L26 like 1/RPL7A/RPS4X/RPL5/RPS13/RPL13/RPS27A/RPL39/RPL15/RPSA/RPS12/RPS6/RPS15/RPLP1/RPLP0/RPL10L	21
GO:0006412	BP	translation	30/294	85/2180	1.56542e-07	1.97765e-05	1.83236e-05	RPL36/RPL22/RPL35/IGF2BP1/EEF2/RPS17/PIWIL1/RPL27/ribosomal protein L26 like 1/ANG/RPL7A/RPS4X/RPL5/RPS13/RPL13/RPS27A/EEF1B2/RPL39/DAZL/RPL15/RPL37A/QKI/RPSA/RPS12/RPS6/RPS15/EEF1A1/RPLP1/RPLP0/RPL10L	30
GO:0043043	BP	peptide biosynthetic process	30/294	86/2180	2.11417e-07	2.50397e-05	2.32002e-05	RPL36/RPL22/RPL35/IGF2BP1/EEF2/RPS17/PIWIL1/RPL27/ribosomal protein L26 like 1/ANG/RPL7A/RPS4X/RPL5/RPS13/RPL13/RPS27A/EEF1B2/RPL39/DAZL/RPL15/RPL37A/QKI/RPSA/RPS12/RPS6/RPS15/EEF1A1/RPLP1/RPLP0/RPL10L	30
GO:0043604	BP	amide biosynthetic process	32/294	97/2180	3.56394e-07	3.97274e-05	3.6809e-05	RPL36/RPL22/RPL35/IGF2BP1/EEF2/ST6GALNAC2/RPS17/PIWIL1/RPL27/ribosomal protein L26 like 1/ANG/RPL7A/RPS4X/RPL5/RPS13/RPL13/RPS27A/EEF1B2/RPL39/DAZL/RPL15/RPL37A/QKI/RPSA/RPS12/RPS6/RPS15/EEF1A1/RPLP1/RPLP0/ASS1/RPL10L	32
GO:0032432	CC	actin filament bundle	9/294	12/2180	2.00113e-06	0.000199586	0.000184924	CSRP1/PLS1/PXN/ACTN1/ACTA1/MYH9/ZYX/PDLIM7/MYL9	9
GO:0042641	CC	actomyosin	9/294	12/2180	2.00113e-06	0.000199586	0.000184924	CSRP1/PXN/ACTN1/ACTC1/ACTA1/MYH9/ZYX/PDLIM7/MYL9	9
GO:0006518	BP	peptide metabolic process	31/294	101/2180	3.24742e-06	0.000304328	0.000281971	SPPL2B/RPL36/RPL22/RPL35/IGF2BP1/EEF2/RPS17/PIWIL1/RPL27/ribosomal protein L26 like 1/ANG/RPL7A/RPS4X/RPL5/RPS13/RPL13/RPS27A/EEF1B2/RPL39/DAZL/RPL15/RPL37A/QKI/RPSA/RPS12/RPS6/RPS15/EEF1A1/RPLP1/RPLP0/RPL10L	31
GO:0001725	CC	stress fiber	8/294	10/2180	3.53309e-06	0.000304328	0.000281971	CSRP1/PXN/ACTN1/ACTA1/MYH9/ZYX/PDLIM7/MYL9	8
GO:0097517	CC	contractile actin filament bundle	8/294	10/2180	3.53309e-06	0.000304328	0.000281971	CSRP1/PXN/ACTN1/ACTA1/MYH9/ZYX/PDLIM7/MYL9	8
GO:0001568	BP	blood vessel development	20/294	52/2180	4.54237e-06	0.000374252	0.000346759	LOXL2/ITGAV/ANG/MMP2/ANXA2/WNT4/CDH5/THY1/NR2F2/NRP1/THBS2/BTG1/MYH9/ATVR1/CCDC80/COL8A1/BVES/HMGB1/FZD4/RSFR	20
GO:0015629	CC	actin cytoskeleton	22/294	61/2180	5.21171e-06	0.000390851	0.000362138	CSRP1/MYL4/PLS1/MYO1C/MYL3/MYH11/PXN/DSTN/ACTR2/CAPZA2/ACTN1/ACTC1/CFL2/ACTA1/MYH9/ZYX/MYL12A/EEF1A1/PDLIM7/CTNNA2/MYL9/LOC776816	22
GO:0043603	BP	cellular amide metabolic process	33/294	113/2180	5.22867e-06	0.000390851	0.000362138	SPPL2B/RPL36/RPL22/RPL35/IGF2BP1/EEF2/ST6GALNAC2/RPS17/PIWIL1/RPL27/ribosomal protein L26 like 1/ANG/RPL7A/RPS4X/RPL5/RPS13/RPL13/RPS27A/EEF1B2/RPL39/DAZL/RPL15/RPL37A/QKI/RPSA/RPS12/RPS6/RPS15/EEF1A1/RPLP1/RPLP0/ASS1/RPL10L	33
GO:0031032	BP	actomyosin structure organization	12/294	22/2180	5.3626e-06	0.000390851	0.000362138	PRKAR1A/WNT4/MYH11/APOA1/ACTN1/ACTC1/CFL2/ACTA1/PHACTR1/ZYX/LOC776816/WNT11	12
GO:0032403	MF	protein complex binding	23/294	67/2180	8.29462e-06	0.000582159	0.000539393	HMGN2/PPIB/TLN1/PLS1/SPARC/GNAI2/LEPRE1/THY1/GNAI1/CYR61/DSTN/USP13/ACTN1/SERPINH1/DCN/HSPA2/CRTAP/MYH9/ATVR1/ACTN4/WDR1/NOV/CTNNA2	23
GO:0015935	CC	small ribosomal subunit	8/294	11/2180	1.14422e-05	0.000774394	0.000717505	RPS17/RPS4X/RPS13/RPS27A/RPSA/RPS12/RPS6/RPS15	8
GO:0001944	BP	vasculature development	20/294	57/2180	2.28962e-05	0.00149615	0.00138624	LOXL2/ITGAV/ANG/MMP2/ANXA2/WNT4/CDH5/THY1/NR2F2/NRP1/THBS2/BTG1/MYH9/ATVR1/CCDC80/COL8A1/BVES/HMGB1/FZD4/RSFR	20
GO:0048514	BP	blood vessel morphogenesis	18/294	49/2180	2.92027e-05	0.00173078	0.00160364	LOXL2/ITGAV/ANG/ANXA2/WNT4/THY1/NR2F2/NRP1/THBS2/BTG1/MYH9/ATVR1/CCDC80/COL8A1/BVES/HMGB1/FZD4/RSFR	18
GO:0030529	CC	intracellular ribonucleoprotein complex	27/294	91/2180	2.9227e-05	0.00173078	0.00160364	RPL36/RPL22/RPL35/IGF2BP1/HENMT1/RPS17/PIWIL1/RPL27/ribosomal protein L26 like 1/RPL7A/RPS4X/YBX1/RPL5/RPS13/RPL13/RPS27A/RPL39/RPL15/RPL37A/HSPA2/RPSA/RPS12/RPS6/RPS15/RPLP1/RPLP0/RPL10L	27
GO:1990904	CC	ribonucleoprotein complex	27/294	91/2180	2.9227e-05	0.00173078	0.00160364	RPL36/RPL22/RPL35/IGF2BP1/HENMT1/RPS17/PIWIL1/RPL27/ribosomal protein L26 like 1/RPL7A/RPS4X/YBX1/RPL5/RPS13/RPL13/RPS27A/RPL39/RPL15/RPL37A/HSPA2/RPSA/RPS12/RPS6/RPS15/RPLP1/RPLP0/RPL10L	27
GO:0072358	BP	cardiovascular system development	20/294	58/2180	3.07192e-05	0.00176402	0.00163444	LOXL2/ITGAV/ANG/MMP2/ANXA2/WNT4/CDH5/THY1/NR2F2/NRP1/THBS2/BTG1/MYH9/ATVR1/CCDC80/COL8A1/BVES/HMGB1/FZD4/RSFR	20
GO:0031589	BP	cell-substrate adhesion	13/294	29/2180	3.38684e-05	0.00188766	0.00174899	MMP2/WNT4/THY1/APOA1/ITGB1/PXN/LAMB1/EPHB3/ZYX/EPHA3/BVES/FZD4/SMAD6	13
GO:0005912	CC	adherens junction	17/294	46/2180	4.47992e-05	0.00235818	0.00218494	CSRP1/TLN1/ITGAV/RPL27/CDH5/RPS13/ITGB1/PXN/TES/ACTN1/ACTB/ACTC1/HSPA2/ZYX/RPLP1/CTNNA2/LOC776816	17
GO:0070161	CC	anchoring junction	17/294	46/2180	4.47992e-05	0.00235818	0.00218494	CSRP1/TLN1/ITGAV/RPL27/CDH5/RPS13/ITGB1/PXN/TES/ACTN1/ACTB/ACTC1/HSPA2/ZYX/RPLP1/CTNNA2/LOC776816	17
GO:0030055	CC	cell-substrate junction	16/294	42/2180	4.90033e-05	0.00250976	0.00232539	CSRP1/TLN1/ITGAV/RPL27/RPS13/ITGB1/PXN/COL17A1/TES/ACTN1/ACTB/ACTC1/HSPA2/ZYX/RPLP1/LOC776816	16
GO:0005509	MF	calcium ion binding	27/294	94/2180	5.55192e-05	0.00276865	0.00256526	MYL4/PLS1/ANXA2/SPARC/ANXA6/CDH5/CDH11/MYL3/CDH13/S100A11/ACTN1/NELL2/CAPN11/HPGDS/THBS2/MGP/ANXA5/NCS1/FBLN1/ACTN4/MYL12A/ANXA1/VCAN/MATN3/MYL9/S100A10/TPT1	27
GO:0072359	BP	circulatory system development	28/294	101/2180	8.1201e-05	0.00394553	0.00365569	LOXL2/ITGAV/ANG/MMP2/ANXA2/PRKAR1A/WNT4/CDH5/MYH11/THY1/NR2F2/NRP1/ACTC1/TGFB3/THBS2/BTG1/MYH9/ATVR1/GJA1/MSX1/CCDC80/COL8A1/BVES/FGFRL1/HMGB1/FZD4/EXFABP/RSFR	28
GO:0005581	CC	collagen trimer	10/294	20/2180	9.10314e-05	0.00431261	0.0039958	COL3A1/COL6A3/COL6A1/COL6A2/COL17A1/COL1A2/COL8A1/COL12A1/COL14A1/COL1A1	10
GO:0043228	CC	non-membrane-bounded organelle	86/294	452/2180	0.000119511	0.00539222	0.00499609	TUBB3/NEFM/CSRP1/HMGN2/LOXL2/LMNB2/RPL36/MYL4/RPL22/KIF18B/RPL35/IGF2BP1/HSPB1/HENMT1/RPS17/NPM1/NUBP2/TLN1/PIWIL1/PLS1/MYO1C/RPL27/ribosomal protein L26 like 1/ANG/RPL7A/TPM1/ACTR5/MMP2/ANXA2/TOP2A/GNAI2/RPS4X/MYL3/RPL5/RPS13/RPL13/ACTA2/MYH11/PXN/CEBPB/RPS27A/GNAI1/TUBAL3/NUSAP1/RPL39/DSTN/ACTR2/CAPZA2/ACTN1/ACTB/ACTC1/CFL2/ACTA1/RPL15/DES/RPL37A/RPSA/MYH9/NCS1/BASP1/CALD1/PDLIM3/RPS12/RELL1/ZY…	86
GO:0043232	CC	intracellular non-membrane-bounded organelle	86/294	452/2180	0.000119511	0.00539222	0.00499609	TUBB3/NEFM/CSRP1/HMGN2/LOXL2/LMNB2/RPL36/MYL4/RPL22/KIF18B/RPL35/IGF2BP1/HSPB1/HENMT1/RPS17/NPM1/NUBP2/TLN1/PIWIL1/PLS1/MYO1C/RPL27/ribosomal protein L26 like 1/ANG/RPL7A/TPM1/ACTR5/MMP2/ANXA2/TOP2A/GNAI2/RPS4X/MYL3/RPL5/RPS13/RPL13/ACTA2/MYH11/PXN/CEBPB/RPS27A/GNAI1/TUBAL3/NUSAP1/RPL39/DSTN/ACTR2/CAPZA2/ACTN1/ACTB/ACTC1/CFL2/ACTA1/RPL15/DES/RPL37A/RPSA/MYH9/NCS1/BASP1/CALD1/PDLIM3/RPS12/RELL1/ZY…	86
GO:0005615	CC	extracellular space	38/294	158/2180	0.000133103	0.00586583	0.00543491	ZP3/GPC1/FMOD/MMP2/ANXA2/SPARC/WNT4/WFDC1/LECT2/IGF2/APOA1/LAMB1/RPS27A/TWSG1/SEMA3C/S100A11/SERPINI1/RARRES1/ACTC1/CFL2/TGFB3/INHA/HSPA2/LY86/ANXA1/EEF1A1/CTSB/HMGB1/ALB/EXFABP/OGN/TIMP2/LOX/CTSK/LOC776816/TPT1/WNT11/WNT2B	38
GO:0005201	MF	extracellular matrix structural constituent	8/294	14/2180	0.000143649	0.00600459	0.00556348	ELN/COL3A1/LAMB1/COL1A2/MGP/VCAN/HAPLN1/COL1A1	8
GO:0005924	CC	cell-substrate adherens junction	15/294	41/2180	0.000145758	0.00600459	0.00556348	CSRP1/TLN1/ITGAV/RPL27/RPS13/ITGB1/PXN/TES/ACTN1/ACTB/ACTC1/HSPA2/ZYX/RPLP1/LOC776816	15
GO:0005925	CC	focal adhesion	15/294	41/2180	0.000145758	0.00600459	0.00556348	CSRP1/TLN1/ITGAV/RPL27/RPS13/ITGB1/PXN/TES/ACTN1/ACTB/ACTC1/HSPA2/ZYX/RPLP1/LOC776816	15
GO:0030239	BP	myofibril assembly	7/294	11/2180	0.000154144	0.00621497	0.00575841	PRKAR1A/MYH11/ACTN1/ACTC1/CFL2/ACTA1/LOC776816	7
GO:0008092	MF	cytoskeletal protein binding	28/294	108/2180	0.000288574	0.0113926	0.0105557	CSRP1/KIF18B/TLN1/PLS1/MYO1C/TPM1/ANXA2/MYH11/PXN/DSTN/ACTR2/CAPZA2/ACTN1/ACTC1/CFL2/MYH9/PHACTR1/CALD1/ACTN4/ZYX/WDR1/FYN/ALDOB/AFAP1/TPM2/CTNNA2/MYL9/TPT1	28
GO:0044420	CC	extracellular matrix component	9/294	19/2180	0.000350509	0.0135554	0.0125596	LOXL2/MMP2/ANXA2/SPARC/CDH13/LAMB1/COL17A1/COL1A2/COL8A1	9
GO:0030036	BP	actin cytoskeleton organization	20/294	68/2180	0.000376429	0.0142667	0.0132186	HSPB1/PLS1/PRKAR1A/WNT4/MYH11/APOA1/DSTN/ACTR2/CAPZA2/ACTN1/ACTC1/CFL2/ACTA1/MYH9/PHACTR1/ZYX/ANXA1/EPHA3/LOC776816/WNT11	20
GO:0001525	BP	angiogenesis	14/294	40/2180	0.000416173	0.0154637	0.0143277	LOXL2/ITGAV/ANG/ANXA2/THY1/NRP1/THBS2/BTG1/MYH9/ATVR1/CCDC80/COL8A1/HMGB1/RSFR	14
GO:0009653	BP	anatomical structure morphogenesis	57/294	281/2180	0.000436535	0.0159084	0.0147397	RACK1/LOXL2/ITGAV/LINGO1/ANG/ESRP2/FMOD/FN1/MMP2/ANXA2/PRKAR1A/WNT4/CDH5/ACTA2/MYH11/THY1/NR2F2/APOA1/NRP1/LAMB1/CEBPB/TWSG1/SEMA3C/EPHB3/PTK7/NEUROD1/ACTN1/ACTC1/CFL2/TGFB3/ACTA1/THBS2/SERPINH1/BTG1/MYH9/ATVR1/CFC1B/PDGFRA/SGK1/MSX1/FYN/ANXA1/CCDC80/COL8A1/BVES/FGFRL1/DSCAM/MYC/C1H2ORF49/HMGB1/FZD4/OGN/RSFR/CTNNA2/LOC776816/WNT11/WNT2B	57
GO:0003779	MF	actin binding	18/294	59/2180	0.000452332	0.016173	0.0149849	TLN1/PLS1/MYO1C/TPM1/MYH11/DSTN/ACTR2/CAPZA2/ACTN1/CFL2/MYH9/PHACTR1/CALD1/ACTN4/WDR1/AFAP1/TPM2/CTNNA2	18
GO:0042692	BP	muscle cell differentiation	15/294	45/2180	0.000475241	0.0165754	0.0153578	PRKAR1A/WNT4/MYH11/APOA1/ACTN1/ACTC1/CFL2/ACTA1/BTG1/ATVR1/MSX1/BVES/EXFABP/LOC776816/WNT11	15
GO:0030863	CC	cortical cytoskeleton	8/294	16/2180	0.000481082	0.0165754	0.0153578	PLS1/CAPZA2/ACTN1/ACTB/MYH9/BASP1/EEF1A1/PDLIM7	8
GO:0007015	BP	actin filament organization	14/294	41/2180	0.000556389	0.0177704	0.0164649	HSPB1/PLS1/WNT4/APOA1/DSTN/ACTR2/CAPZA2/ACTN1/ACTC1/CFL2/ACTA1/PHACTR1/ZYX/WNT11	14
GO:0030016	CC	myofibril	14/294	41/2180	0.000556389	0.0177704	0.0164649	HSPB1/MMP2/MYH11/CAPZA2/ACTN1/ACTC1/CFL2/ACTA1/DES/CALD1/PDLIM3/PDLIM7/MYL9/LOC776816	14
GO:0043292	CC	contractile fiber	14/294	41/2180	0.000556389	0.0177704	0.0164649	HSPB1/MMP2/MYH11/CAPZA2/ACTN1/ACTC1/CFL2/ACTA1/DES/CALD1/PDLIM3/PDLIM7/MYL9/LOC776816	14
GO:0019838	MF	growth factor binding	9/294	20/2180	0.000562809	0.0177704	0.0164649	ITGAV/NRP1/CYR61/TGFB3/CRIM1/IGFBP2/ATVR1/FGFRL1/NOV	9
GO:0031674	CC	I band	9/294	20/2180	0.000562809	0.0177704	0.0164649	HSPB1/CAPZA2/ACTN1/ACTC1/CFL2/DES/PDLIM3/PDLIM7/MYL9	9
GO:0005856	CC	cytoskeleton	46/294	217/2180	0.000622293	0.0177704	0.0164649	TUBB3/NEFM/CSRP1/LMNB2/MYL4/KIF18B/NPM1/NUBP2/TLN1/PLS1/MYO1C/TPM1/GNAI2/MYL3/ACTA2/MYH11/PXN/GNAI1/TUBAL3/NUSAP1/DSTN/ACTR2/CAPZA2/ACTN1/ACTB/ACTC1/CFL2/ACTA1/DES/MYH9/BASP1/CALD1/PDLIM3/RELL1/ZYX/MYL12A/WDR1/ALDOB/AFAP1/EEF1A1/TPM2/PDLIM7/CTNNA2/MYL9/LOC776816/TPT1	46
GO:0005604	CC	basement membrane	7/294	13/2180	0.000628292	0.0177704	0.0164649	LOXL2/MMP2/ANXA2/SPARC/LAMB1/COL17A1/COL8A1	7
GO:0007229	BP	integrin-mediated signaling pathway	7/294	13/2180	0.000628292	0.0177704	0.0164649	ITGAV/APOA1/ITGB1/ITGA8/ZYX/ITGA1/FYN	7
GO:0035567	BP	non-canonical Wnt signaling pathway	7/294	13/2180	0.000628292	0.0177704	0.0164649	FRZB/WNT4/PTK7/FZD1/FZD4/FZD7/WNT11	7
GO:0051017	BP	actin filament bundle assembly	7/294	13/2180	0.000628292	0.0177704	0.0164649	PLS1/WNT4/APOA1/ACTN1/PHACTR1/ZYX/WNT11	7
GO:0061572	BP	actin filament bundle organization	7/294	13/2180	0.000628292	0.0177704	0.0164649	PLS1/WNT4/APOA1/ACTN1/PHACTR1/ZYX/WNT11	7
GO:0098803	CC	respiratory chain complex	7/294	13/2180	0.000628292	0.0177704	0.0164649	CYTB/ND5/ND4/COX3/COX2/COX1/ND1	7
GO:0031252	CC	cell leading edge	13/294	37/2180	0.000642603	0.0179078	0.0165923	CSRP1/IGF2BP1/TLN1/MYO1C/NME2/ACTA2/ITGB1/S100A11/ACTN1/ACTB/MYH9/PDLIM3/EEF1A1	13
GO:0009888	BP	tissue development	41/294	188/2180	0.00069078	0.0189714	0.0175777	LOXL2/GPC1/NME2/ESRP2/MMP2/ANXA2/PRKAR1A/ANXA6/WNT4/CDH5/SMAD5/ACTA2/MYH11/NR2F2/NRP1/SLC39A13/TWSG1/SEMA3C/PTK7/ACTN1/RARRES1/ACTC1/TGFB3/ACTA1/SERPINH1/BTG1/MGP/TAGLN/ATVR1/BASP1/MSX1/EPHA3/BVES/MYC/C1H2ORF49/EXFABP/SMAD6/CTNNA2/TPT1/WNT11/WNT2B	41
GO:0051146	BP	striated muscle cell differentiation	12/294	33/2180	0.000728887	0.019732	0.0182825	PRKAR1A/WNT4/MYH11/ACTN1/ACTC1/CFL2/ACTA1/ATVR1/MSX1/BVES/EXFABP/LOC776816	12
GO:0002181	BP	cytoplasmic translation	6/294	10/2180	0.000747565	0.0199526	0.0184869	RPL36/RPL22/ribosomal protein L26 like 1/RPL15/RPLP1/RPLP0	6
GO:0030054	CC	cell junction	32/294	137/2180	0.000817599	0.0215188	0.0199379	CSRP1/TLN1/ITGAV/RPL27/CDH5/CDH11/CHRNA4/RPS13/ITGB1/PXN/COL17A1/TES/ACTN1/ACTB/ACTC1/DES/HSPA2/NCS1/PHACTR1/BASP1/ACTN4/ZYX/GJA1/BVES/GJA5/FGFRL1/DSCAM/RPLP1/FZD4/OCLN/CTNNA2/LOC776816	32
GO:0048468	BP	cell development	44/294	208/2180	0.000868841	0.0223388	0.0206978	NEFM/IGF2BP1/ZP3/HES4/PIWIL1/LINGO1/FMOD/ANXA2/PRKAR1A/TCF12/ANXA6/WNT4/CDH5/SMAD5/MYH11/THY1/APOA1/NRP1/ZEB1/NCAM1/LAMB1/SEMA3C/EPHB3/NEUROD1/ACTN1/ACTC1/CFL2/ACTA1/SERPINH1/INHA/DAZL/MYH9/ATVR1/NCS1/SGK1/EPHA3/BVES/FZD4/EXFABP/SMAD6/OGN/CTNNA2/LOC776816/WNT2B	44
GO:0098602	BP	single organism cell adhesion	19/294	67/2180	0.000872334	0.0223388	0.0206978	CSRP1/PRKAR1A/WNT4/CDH5/CDH11/THY1/APOA1/LAMB1/CEBPB/EPHB3/CAV1/ANXA1/CCDC80/BVES/HMGB1/FZD4/CTNNA2/MYL9/LOC776816	19
GO:0030029	BP	actin filament-based process	20/294	73/2180	0.0010353	0.0261586	0.0242369	HSPB1/PLS1/PRKAR1A/WNT4/MYH11/APOA1/DSTN/ACTR2/CAPZA2/ACTN1/ACTC1/CFL2/ACTA1/MYH9/PHACTR1/ZYX/ANXA1/EPHA3/LOC776816/WNT11	20
GO:1901566	BP	organonitrogen compound biosynthetic process	37/294	168/2180	0.0010592	0.0264103	0.0244701	RPL36/RPL22/RPL35/IGF2BP1/EEF2/ST6GALNAC2/RPS17/PIWIL1/RPL27/ribosomal protein L26 like 1/NME2/ANG/RPL7A/GLUL/RPS4X/RPL5/RPS13/RPL13/RPS27A/EEF1B2/RPL39/DAZL/RPL15/RPL37A/QKI/RPSA/MTHFD2/RPS12/RPS6/RPS15/EEF1A1/RPLP1/ATP6/RPLP0/GATM/ASS1/RPL10L	37
GO:0044877	MF	macromolecular complex binding	30/294	128/2180	0.00112758	0.0277503	0.0257117	HMGN2/PPIB/TLN1/PLS1/SPARC/GNAI2/LEPRE1/THY1/MEF2A/APOA1/EGR1/CEBPB/GNAI1/CYR61/DSTN/USP13/ACTN1/SERPINH1/DCN/HSPA2/CRTAP/MYH9/ATVR1/ACTN4/WDR1/PSIP1/NOV/PGR/SMAD6/CTNNA2	30
GO:0030154	BP	cell differentiation	72/294	388/2180	0.00115666	0.0281009	0.0260366	NEFM/LOXL2/IGF2BP1/ZP3/HES4/GPC1/PIWIL1/LINGO1/FRZB/NME2/ANG/FMOD/MMP2/ANXA2/PRKAR1A/TCF12/ANXA6/WNT4/CDH5/SMAD5/LECT2/MYH11/THY1/NR2F2/MEF2A/APOA1/NRP1/ZEB1/NCAM1/LAMB1/CEBPB/TWSG1/SEMA3C/EPHB3/ITGA8/NEUROD1/ACTN1/ACTC1/CFL2/TGFB3/ACTA1/SERPINH1/INHA/DAZL/BTG1/QKI/MGP/TAGLN/MYH9/ATVR1/NCS1/BASP1/SGK1/MSX1/FYN/ANXA1/EPHA3/BVES/DSCAM/HMGB1/FZD4/EXFABP/SMAD6/PDLIM7/OGN/CTNNA2/CSPG5/LOC776816/TPT1/C…	72
GO:0044448	CC	cell cortex part	8/294	18/2180	0.00127922	0.0303014	0.0280754	PLS1/CAPZA2/ACTN1/ACTB/MYH9/BASP1/EEF1A1/PDLIM7	8
GO:0051015	MF	actin filament binding	8/294	18/2180	0.00127922	0.0303014	0.0280754	TLN1/PLS1/DSTN/ACTN1/MYH9/ACTN4/WDR1/CTNNA2	8
GO:0019955	MF	cytokine binding	6/294	11/2180	0.00145967	0.0341491	0.0316404	ITGAV/ITGB1/TGFB3/ATVR1/HMGB1/FZD4	6
GO:0048731	BP	system development	77/294	425/2180	0.0015689	0.0362568	0.0335933	NEFM/LOXL2/IGF2BP1/HES4/GPC1/ITGAV/LINGO1/NME2/ANG/ESRP2/FMOD/MMP2/ANXA2/PRKAR1A/TCF12/ANXA6/WNT4/LEPRE1/CDH5/SMAD5/LECT2/ACTA2/MYH11/THY1/NR2F2/MEF2A/APOA1/NRP1/ZEB1/NCAM1/LAMB1/CEBPB/TWSG1/SEMA3C/EPHB3/PTK7/ITGA8/NEUROD1/ACTN1/RARRES1/ACTC1/TGFB3/ACTA1/THBS2/SERPINH1/BTG1/MGP/MYH9/ATVR1/NCS1/BASP1/PDGFRA/SGK1/GJA1/MSX1/FYN/ANXA1/CCDC80/COL8A1/EPHA3/BVES/GPR89B/ALDOB/VCAN/HAPLN1/FGFRL1/DSCAM/HMG…	77
GO:0005911	CC	cell-cell junction	12/294	36/2180	0.00176092	0.0398156	0.0368907	CDH5/CDH11/ACTN1/DES/ZYX/GJA1/BVES/GJA5/FGFRL1/FZD4/OCLN/CTNNA2	12
GO:0046872	MF	metal ion binding	82/294	460/2180	0.00176492	0.0398156	0.0368907	CSRP1/LOXL2/MYL4/HENMT1/NUBP2/COL3A1/PLS1/ITGAV/NME2/MMP2/ANXA2/TOP2A/SPARC/P4HA1/ANXA6/PLOD1/GNAI2/LEPRE1/KCNMA1/CDH5/CDH11/MYL3/CDH13/CTDSPL/SMAD5/CYP26A1/TGM2/NR2F2/NRP1/ITGB1/FTH1/PXN/ZEB1/EGR1/RPS27A/GNAI1/ITGA8/USP13/S100A11/TES/ACTN1/NELL2/COL1A2/CAPN11/MBNL1/HPGDS/THBS2/TOP2B/RPL37A/GLI2/MYLK/MGP/ANXA5/SPON1/ATVR1/NCS1/WEE2/PDLIM3/FBLN1/ACTN4/ZYX/MYL12A/FYN/ANXA1/VCAN/MATN3/PGR/CYTB/COX2/…	82
GO:0055002	BP	striated muscle cell development	9/294	23/2180	0.001888	0.0420914	0.0389992	PRKAR1A/MYH11/ACTN1/ACTC1/CFL2/ACTA1/BVES/EXFABP/LOC776816	9
GO:0001726	CC	ruffle	8/294	19/2180	0.00195464	0.0430702	0.0399062	TLN1/MYO1C/NME2/ITGB1/S100A11/ACTN1/MYH9/EEF1A1	8
GO:0061061	BP	muscle structure development	17/294	61/2180	0.00200751	0.0437269	0.0405146	GPC1/PRKAR1A/WNT4/MYH11/NR2F2/APOA1/ACTN1/ACTC1/CFL2/ACTA1/BTG1/ATVR1/MSX1/BVES/EXFABP/LOC776816/WNT11	17
GO:0043169	MF	cation binding	84/294	476/2180	0.00210345	0.0452958	0.0419683	CSRP1/LOXL2/MYL4/HENMT1/NUBP2/COL3A1/PLS1/ITGAV/NME2/MMP2/ANXA2/TOP2A/SPARC/P4HA1/ANXA6/PLOD1/GNAI2/LEPRE1/KCNMA1/CDH5/CDH11/MYL3/CDH13/CTDSPL/CHRNA4/SMAD5/CYP26A1/TGM2/NR2F2/APOA1/NRP1/ITGB1/FTH1/PXN/ZEB1/EGR1/RPS27A/GNAI1/ITGA8/USP13/S100A11/TES/ACTN1/NELL2/COL1A2/CAPN11/MBNL1/HPGDS/THBS2/TOP2B/RPL37A/GLI2/MYLK/MGP/ANXA5/SPON1/ATVR1/NCS1/WEE2/PDLIM3/FBLN1/ACTN4/ZYX/MYL12A/FYN/ANXA1/VCAN/MATN3/P…	84
GO:1901564	BP	organonitrogen compound metabolic process	48/294	242/2180	0.00221776	0.0472208	0.0437519	RACK1/SPPL2B/RPL36/RPL22/RPL35/IGF2BP1/EEF2/ST6GALNAC2/GLUD1/RPS17/PIWIL1/RPL27/ribosomal protein L26 like 1/NME2/ANG/RPL7A/GLUL/RPS4X/RPL5/RPS13/RPL13/RPS27A/ABHD12/EEF1B2/RPL39/DAZL/RPL15/RPL37A/QKI/HSPA2/RPSA/CRTAP/MTHFD2/RPS12/RPS6/RPS15/ALDOB/EEF1A1/RPLP1/CYTB/ND5/ND4/ATP6/COX1/RPLP0/GATM/ASS1/RPL10L	48
GO:0005539	MF	glycosaminoglycan binding	10/294	28/2180	0.00237713	0.0498491	0.0461871	FMOD/FN1/NRP1/CYR61/THBS2/VCAN/HAPLN1/FGFRL1/NOV/OGN	10
GO:0048646	BP	anatomical structure formation involved in morphogenesis	29/294	128/2180	0.00239381	0.0498491	0.0461871	LOXL2/ITGAV/ANG/MMP2/ANXA2/PRKAR1A/WNT4/MYH11/THY1/NRP1/TWSG1/ACTN1/ACTC1/CFL2/TGFB3/ACTA1/THBS2/BTG1/MYH9/ATVR1/MSX1/CCDC80/COL8A1/DSCAM/C1H2ORF49/HMGB1/RSFR/LOC776816/WNT2B	29
Supplementary Table S9-2 Significantly enriched pathwayss for intersection genes
ID	Description	GeneRatio	BgRatio	pvalue	p.adjust	qvalue	geneID	Count
gga03010	Ribosome	59/408	125/4626	1.4831e-30	1.4831e-30	1.70166e-28	425468/373936/373937/374133/420003/374053/419895/426845/419904/396280/396400/417158/373957/396001/423726/100859914/419228/416544/395269/770018/414782/395849/427675/424924/770722/415551/395796/374132/417264/417823/422477/424584/428442/769981/395181/418016/421698/426492/430990/427186/396148/396448/418401/427323/396262/418568/421919/418710/419049/419069/395835/768930/417871/770249/418933/416122/3964…	59
gga04510	Focal adhesion	53/408	188/4626	2.33703e-15	2.33703e-15	1.34072e-13	428278/419867/373939/395194/396420/424797/396133/423675/395442/417180/396548/424435/424442/423030/396000/396292/396440/374058/395832/422316/396478/415560/422348/422350/396225/373996/373918/396526/373987/396243/424191/414837/396445/395142/395323/395509/396024/418300/396284/395951/373970/421749/396294/374182/395530/418752/418978/419031/770488/395532/396215/776816/395964	53
gga04512	ECM-receptor interaction	30/408	76/4626	2.39809e-13	2.39809e-13	9.17165e-12	396420/424797/396133/417180/396548/424435/424442/396000/396292/396440/374058/396478/415560/422348/422350/417730/396225/373987/396243/424191/414837/395142/395951/421749/421960/395530/418752/419031/395532/101750889	30
gga04810	Regulation of actin cytoskeleton	34/408	186/4626	2.4506e-05	2.4506e-05	0.000702935	428278/419580/373939/396420/396133/395442/374058/395832/415560/415591/396225/373918/396259/396526/428881/423320/424191/396445/395142/428779/395509/396024/396284/395951/373970/427211/428537/374182/418978/770488/416490/408047/396215/776816	34
gga04916	Melanogenesis	19/408	91/4626	0.000278927	0.000278927	0.00640064	396367/395561/396368/100859610/395099/395508/374062/395235/395340/422688/418123/427262/373887/374060/424542/395562/374243/395703/395964	19
gga04933	AGE-RAGE signaling pathway in diabetic complications	17/408	89/4626	0.00166027	0.00166027	0.031749	396340/424797/396133/386583/420416/424044/373931/422348/422350/101752029/417739/396243/396438/395247/395530/418752/395532	17
gga04530	Tight junction	21/408	122/4626	0.00198421	0.00198421	0.0325232	396465/419736/395279/423675/395442/396367/396211/396368/373918/396526/424636/396469/396024/396284/418565/424910/396026/396035/396215/776816/395964	21
gga04540	Gap junction	15/408	82/4626	0.00470999	0.00470999	0.0675511	431043/423682/396367/396368/416694/395273/395340/421614/395509/395278/427262/771678/418978/770488/424542	15
gga04310	Wnt signaling pathway	20/408	126/4626	0.00653866	0.00653866	0.0798006	415711/395442/395561/422234/395508/374062/395235/422688/420732/426045/422904/420332/374182/373887/374060/424542/395562/374243/395703/395964	20
gga04260	Cardiac muscle contraction	12/408	62/4626	0.0069551	0.0069551	0.0798006	396472/419580/395279/396366/396067/423298/807641/807637/807635/807639/420243/396430	12
gga04270	Vascular smooth muscle contraction	17/408	104/4626	0.00877713	0.00877713	0.0915509	428278/395301/423682/395442/374065/423037/423787/417852/395340/396445/373965/373970/427262/374182/771678/424542/396215	17
gga04520	Adherens junction	12/408	69/4626	0.0161869	0.0161869	0.154769	395442/415591/395508/373918/396526/396024/395247/396294/432368/396035/776816/395964	12
gga04350	TGF-beta signaling pathway	13/408	79/4626	0.0195386	0.0195386	0.172446	395442/395679/373987/396438/417892/395246/395247/373970/396053/420332/395852/395887/374096	13

[truncated: 3 more sheets: Supplementary Table S10, Supplementary Table S11, Supplementary Table S12]
